# Supplementary material for: Increased virulence of Puccinia coronata f. sp.avenae populations through allele frequency changes at multiple putative Avr loci
Source: PLoS Genet. 2020 Dec 28;16(12):e1009291. doi: 10.1371/journal.pgen.1009291 (PMC7793281; doi:10.1371/journal.pgen.1009291)
Supplement: S1 Table — (XLSX) [file pgen.1009291.s018.xlsx]

## Sheet: TableS1
Table S1
Isolate ID	Location	Raw PE Reads	Filtered PE Reads	Individual filtered reads aligned (with or without mate)	% Individual filtered reads aligned (with or without mate)*	PE reads aligned with mate	% PE reads aligned with mate	Average Mapping Coverage	Total Homozygous Variant Sites	Total Heterozygous Variant Sites	Total Homozygous SNPs	Total Heterozygous SNPs	Total Homozygous MNPs	Total Heterozygous MNPs	Total Homozygous Indels	Total Heterozygous Indels	Total Homozygous Complex	Total Heterozygous Complex
90MN1B-1	Buckthorn Nursery, St Paul, MN	34736259	34668932	60993216	87.9652	29911367	86.2772	95.5084	173598	424151	135514	337838	22831	74423	17627	26787	2094	4557
90MN2B-1	Buckthorn Nursery, St Paul, MN	37094471	36988258	65184013	88.1145	3.19621e+07	86.4114	100.903	173736	424085	135505	337839	22945	74343	17662	26745	2096	4557
90MN3B-1	Buckthorn Nursery, St Paul, MN	37363944	37294073	65667644	88.0403	3.21612e+07	86.2368	100.756	179051	603051	140513	486877	23395	101788	17427	37962	2032	6405
90MN5B-1	Buckthorn Nursery, St Paul, MN	37352355	37288178	64434108	86.4002	31461276	84.3733	99.2589	356702	409253	285104	332533	47616	78415	28438	24700	3941	4330
90MN7B-1	Buckthorn Nursery, St Paul, MN	35125065	35016333	59671147	85.2047	2.92381e+07	83.4983	95.8431	171070	398341	132742	316220	23023	70462	17600	25197	2062	4263
90MN8B-2	Buckthorn Nursery, St Paul, MN	36074032	36007005	62410309	86.6641	30598084	84.9781	100.45	172763	412648	134697	328245	22771	72519	17590	26110	2046	4417
90MN9B-4	Buckthorn Nursery, St Paul, MN	37910123	37817603	66768927	88.2776	32675540	86.403	100.788	180150	600563	141776	484058	23239	102343	17496	37718	2092	6326
90MN13B-3	Buckthorn Nursery, St Paul, MN	25477484	25421618	44051395	86.6416	2.15706e+07	84.8514	69.7611	172424	412000	134535	327957	22692	72309	17486	25882	2049	4379
90MN14B-1	Buckthorn Nursery, St Paul, MN	32815187	32715968	56460910	86.2895	27632861	84.4629	88.5377	170949	397515	132566	315831	23035	70150	17639	24846	2057	4197
90MN17B-1	Buckthorn Nursery, St Paul, MN	31964435	31896114	54988891	86.2	2.69239e+07	84.4111	86.0554	163979	422877	127511	336626	21533	73541	17159	26665	1983	4552
90MN137-1	MN	29249852	29203168	49748360	85.1763	2.43278e+07	83.3052	80.1918	163275	410886	126789	328126	21630	70670	17075	26115	1972	4481
90MN148-1	MN	28567286	28505907	49077862	86.0837	2.40215e+07	84.2685	78.2617	175832	412643	136465	328770	24018	72309	17702	25731	2100	4446
90MN149-2	MN	28123754	28065133	48922058	87.1581	2.3958e+07	85.3658	74.9097	137790	482303	105782	388996	18104	79185	15906	28439	1797	4785
90MN152-1	MN	30514356	30458377	53093890	87.1581	25992277	85.337	82.4036	122982	519851	93501	420257	16088	84731	15240	29992	1678	5004
90MN153-1	MN	27125425	27061739	45793071	84.6085	22342357	82.5607	70.577	178483	602135	140010	486368	23392	101503	17432	37561	2090	6269
90WI131-1	WI	28201810	28135898	47828085	84.9948	2.33987e+07	83.1633	76.2183	168819	406838	131854	324313	21891	70339	17284	25614	2008	4337
90WI132-1	WI	29873077	29811984	51485437	86.3502	25197090	84.52	81.8717	177058	411833	137920	328984	23842	70897	17681	25822	2134	4291
90SD164-1	SD	28629978	28564678	48117090	84.2248	2.35043e+07	82.2846	75.7232	181741	595493	143135	480768	23287	100762	17733	36991	2151	6185
90SD171-1	SD	31256070	31169558	53325150	85.5404	26078345	83.6661	85.9428	161675	422046	125494	337170	21624	71949	16729	26644	1941	4535
90SD172-1	SD	35079560	35003045	60876338	86.9586	2.97308e+07	84.9378	93.0639	182233	595431	143508	480657	23328	100769	17825	36984	2168	6202
90PA162-1	PA	27723609	27659808	48366504	87.431	23671062	85.5793	74.1326	168227	416063	131078	331797	22137	71328	17282	26138	2038	4359
90KS101-1	KS	29088759	28971214	50470104	87.1039	24658728	85.1146	77.2623	178899	601369	140313	485757	23413	101292	17499	37544	2065	6282
90AR100-1	AR	27274751	27209935	46641875	85.7074	2.27577e+07	83.6374	73.8847	191505	607134	151092	491523	24783	102738	18197	37234	2303	6155
90GA16-1	GA	32197374	32120000	55459253	86.3313	2.71132e+07	84.4121	86.5236	179078	602770	140752	486282	23177	102430	17520	37511	2102	6324
90LA38-1	LA	39467725	39388813	68250026	86.6363	33405496	84.8096	108.888	181976	597034	143321	481739	23237	101070	17808	37413	2127	6281
90TX45-1	TX	35491207	35405662	60580164	85.5515	29703224	83.894	96.6211	207351	311143	162490	246045	27606	56634	19861	19601	2335	3377
90TX47-1	TX	36685603	36625419	63958032	87.3137	31372570	85.6579	101.925	173101	412516	134865	328293	22823	72403	17672	25982	2026	4426
90TX52-1	TX	35619009	35561159	62634401	88.0657	30667258	86.2381	96.753	178743	603575	140228	487377	23384	101791	17433	38012	2041	6379
90TX58-1	TX	35300150	35228795	61610667	87.4436	3.0164e+07	85.6232	96.306	178897	602491	140386	486397	23400	101684	17428	37934	2063	6347
90TX70-1	TX	36965771	36894197	65344127	88.5561	31999010	86.7318	99.0861	178910	604390	140654	487286	23103	102831	17488	37862	2071	6374
15TX3-1	Uvalde, TX	31767316	31552882	52316749	82.9033	2.57122e+07	81.4893	78.2297	170508	419054	134195	336402	21207	69928	17273	27503	1944	4677
15SD30-3	Volga, SD	30475691	30248572	49453502	81.7452	24305758	80.3534	78.3153	170533	418552	134349	335992	21135	69863	17214	27512	1944	4667
15SD30-1	Volga, SD	30589050	30524659	38197581	62.5684	18752857	61.4351	60.5701	170361	417852	134188	335490	21202	69587	17138	27481	1938	4635
15SD11-2	Beresford, SD	29566883	29449145	47126312	80.013	2.31647e+07	78.6601	76.3196	172303	405284	135542	324696	21625	68653	17397	26140	2021	4416
15SD11-1	Beresford, SD	31121106	31001732	53030517	85.5283	26083977	84.1372	81.8681	170041	394918	133221	317746	21763	64828	17281	26136	1990	4415
15OH12-3	Logan County, OH	29187752	29018727	49505989	85.3001	2.43428e+07	83.8865	77.2046	175018	391271	137724	312663	21814	66637	17785	25666	2049	4302
15NE9-3	Lincoln, NE	30259802	30084352	52416765	87.1163	2.57823e+07	85.7	79.8441	170733	418946	134416	336461	21126	69894	17362	27435	1950	4667
15NE9-1	Lincoln, NE	43821990	41608636	51058356	61.3555	25023253	60.1396	79.3486	170364	419272	134194	336627	21183	69833	17143	27554	1936	4652
15NE8-5	Mead, NE	30308626	30215460	47861484	79.2003	2.35067e+07	77.7969	75.9868	177756	389464	139975	310791	22330	66964	17734	25347	2043	4324
15NE8-4	Mead, NE	28503272	28390467	47002115	82.778	23106934	81.3898	74.603	177440	388969	139710	310413	22267	66898	17780	25230	2065	4298
15ND20-4	Cassellton, ND	29228032	29138758	44285399	75.9905	2.17451e+07	74.6259	72.6885	168565	392593	132503	315117	21102	65765	17182	25826	1988	4301
15ND20-3	Cassellton, ND	30241316	30144695	49847719	82.6807	24492081	81.2484	79.6379	174713	402089	138049	321470	21411	68978	17525	26568	2019	4527
15ND19-5	Cassellton, ND	27993579	27864357	46978496	84.2985	2.30917e+07	82.8716	75.5736	168775	392303	132676	314951	21140	65632	17171	25803	1973	4295
15ND19-2	Cassellton, ND	28889928	28763899	31572076	54.8814	15513618	53.9343	48.9252	92043	629646	70179	515279	10836	93324	12411	38534	1247	6103
15MS7-1	Beaumont, MS	28996387	28826448	38165899	66.1994	18764573	65.095	60.366	171661	395948	135561	317369	21112	66655	17149	25737	1943	4375
15MN27-3	SWROC, Lamberton, MN	27545774	27383550	38182376	69.7177	1.86615e+07	68.1484	63.1904	168638	383886	133189	306572	20731	64957	16839	25615	1908	4312
15MN25-3	SROC, Waseca, MN	29785880	29304555	47332243	80.7592	23244312	79.3198	73.19	166335	402188	130331	321911	20947	67965	17301	26204	2016	4415
15MN24-1	SROC, Waseca, MN	28347182	27495940	46038017	83.7178	22639708	82.3384	72.935	161372	400086	126312	320641	20049	66869	17201	25891	1970	4335
15MN23-1	SROC, Waseca, MN	27746085	27564824	45272586	82.1202	2.22435e+07	80.6952	71.8734	181409	375315	143015	300017	22633	63752	18238	24437	2219	4110
15MN18-3	St Paul BT, MN	28849512	28780629	47816566	83.0707	23497389	81.6431	74.0616	185605	372748	146545	297044	23219	64564	18210	24034	2108	4094
15MN18-1	St Paul BT, MN	27203631	26883108	44599257	82.9503	2.19206e+07	81.5404	70.8547	167043	401519	131253	321686	20827	67191	17160	26119	1960	4349
15MN17-5	St Paul BT, MN	30178276	30076172	49703904	82.63	24432230	81.2345	78.7466	170363	418977	134280	336195	21064	70052	17181	27712	1937	4716
15MN16-3	St Paul BT, MN	28451037	28255032	46233093	81.8139	2.27118e+07	80.3813	74.634	170641	393370	134200	314814	21124	66148	17635	25775	2066	4401
15MN15-3	St Paul BT, MN	31006214	30459726	46318762	76.0328	22723478	74.6017	73.1306	126842	502084	98482	408149	15061	78878	15019	30382	1557	5048
15MN14-4	St Paul BT, MN	29166297	28889219	48187808	83.401	2.36895e+07	82.0013	75.8213	165954	407657	130611	327432	20518	67668	16988	26565	1927	4411
15MN13-4	St Paul BT, MN	29264357	29177249	47420501	81.2628	2.32935e+07	79.8346	75.1266	167616	404490	131310	324055	21305	68002	17293	26502	2039	4543
15MN10-5	Rosemount, MN	28930018	28817390	48099751	83.4561	2.3645e+07	82.0513	75.2486	170403	419438	134248	336592	21133	70037	17164	27678	1920	4691
15MN10-4	Rosemount, MN	28491119	28360325	45669066	80.5158	22434122	79.1039	74.029	186538	375713	146999	300221	23481	64709	18468	24228	2159	4164
15Fl1-4	Haugue, FL	27646993	27313257	43445848	79.5325	2.13604e+07	78.2051	67.4871	165187	415319	129614	333518	20681	69193	17091	26695	1975	4534
15FL1-2	Haugue, FL	28548697	28415481	47295518	83.2214	23266197	81.8786	71.8944	170463	418620	134214	336117	21182	69833	17236	27459	1939	4650
