# Supplementary material for: Increased virulence of Puccinia coronata f. sp.avenae populations through allele frequency changes at multiple putative Avr loci
Source: PLoS Genet. 2020 Dec 28;16(12):e1009291. doi: 10.1371/journal.pgen.1009291 (PMC7793281; doi:10.1371/journal.pgen.1009291)
Supplement: S2 Table — (XLSX) [file pgen.1009291.s019.xlsx]

## Sheet: Sheet1
Table S2. Wilcoxon rank sum test
Oat line	W	p-value
HiFi	1.5	1.163e-11
Pc91	4.5	2.902e-11
Pc38	54.5	5.518e-10
Leggett	57	1.01e-09
Pc55	57	1.044e-09
Pc71	68	1.535e-09
Pc61	45.5	1.75e-09
Pc63	54.5	2.98e-09
Pc39	74	5.258e-09
Pc36	98	8.183e-09
Pc56	88	1.736e-08
Pc60	83.5	4.42e-08
Belle	98.5	1.376e-07
WI_X4361-9	104.5	2.75e-07
TAM-O-405	149	6.546e-07
PC68	121.5	8.136e-07
Stainless	125	9.908e-07
Pc57	132.5	1.179e-06
Pc59	134	2.521e-06
Pc64	174.5	4.409e-05
H548	183.5	5.757e-05
Pc62	185	8.529e-05
Pc48	188	9.397e-05
Pc52	200.5	0.0001765
Pc51	204.5	0.000178
IA_B605Xsel	235	0.0013
Pc54	655.5	0.002232
Pc70	249.5	0.002884
Pc58	633	0.006401
Pc94	629	0.007554
Pc46	278.5	0.01057
Pc53	283	0.01314
Pc67	608	0.01589
Pc50	306	0.02121
Pc45	301.5	0.02737
Pc96	337	0.09497
Pc14	364.5	0.1137
Pc40	362.5	0.186
Pc35	440.5	0.8928
Marvelous	495	0.08149
