# Supplementary material for: Increased virulence of Puccinia coronata f. sp.avenae populations through allele frequency changes at multiple putative Avr loci
Source: PLoS Genet. 2020 Dec 28;16(12):e1009291. doi: 10.1371/journal.pgen.1009291 (PMC7793281; doi:10.1371/journal.pgen.1009291)
Supplement: S4 Table — (XLSX) [file pgen.1009291.s021.xlsx]

## Sheet: TableS3
Table S4
Gene ID	Haustorial gene expression	Nucleotide Diversity 1990	Nucleotide Diversity 2015	Watterson's Theta 1990	Watterson's Theta 2015	Tajima's D 1990	Tajima's D 2015	Fst 1990 vs 2015	Composite Likelihood Ratio 1990	Composite Likelihood Ratio 2015
ID=PCASD_01254	Yes	0.01085	0.00212	0.00636	0.00636	2.18063	-2.05353	0.15754	100.225	73.83
ID=PCASD_18569	Yes	0.01062	0.00951	0.00515	0.00457	3.2529	3.24356	0.16888	113.445	86.6081
ID=PCASD_03307	Yes	0.01019	0.00091	0.00518	0.00345	3.43062	-2.49921	0.15996	192.317	95.92
ID=PCASD_06058	Yes	0.00849	0.00334	0.00483	0.00483	1.99811	-0.81728	0	49.2392	42.7282
ID=PCASD_02106	Yes	0.00822	0.00922	0.00538	0.00615	1.34863	1.31772	0.01842	32.0153	21.2269
ID=PCASD_18442	Yes	0.00683	0.0023	0.00357	0.00318	2.46764	-0.72691	NA	43.7034	48.8456
ID=PCASD_13802	Yes	0.00644	0.00179	0.00529	0.00397	0.6725	-1.63653	NA	63.922	90.2498
ID=PCASD_15364	Yes	0.00644	0.00053	0.00365	0.00072	2.18955	-0.53731	0.21907	51.8077	10.9311
ID=PCASD_02769	Yes	0.00605	0.00455	0.0029	0.00266	3.11268	2.00785	0.09624	69.3523	67.9712
ID=PCASD_14451	Yes	0.00598	0.00557	0.00347	0.00278	1.69094	2.19804	0.33131	25.7398	28.0413
ID=PCASD_15323	Yes	0.00592	0.0076	0.00686	0.00343	-0.44452	3.6591	NA	76.1266	80.8147
ID=PCASD_06484	Yes	0.00556	0.00311	0.00258	0.00258	2.5273	0.45684	0.08603	32.272	25.5078
ID=PCASD_04557	Yes	0.00555	0.00331	0.00461	0.00375	0.60965	-0.34098	NA	41.2122	48.6577
ID=PCASD_08173	Yes	0.00554	0.00272	0.00885	0.00272	-1.08793	-0.00326	0.04764	34.5678	15.6019
ID=PCASD_01630	Yes	0.00537	0.00507	0.00382	0.00234	1.242	3.29808	0.02926	61.9447	54.785
ID=PCASD_02756	Yes	0.00524	0.00549	0.00338	0.00308	1.5469	2.17664	0.01779	56.2207	67.4938
ID=PCASD_23798	Yes	0.00472	0.00434	0.00253	0.00232	2.48047	2.46271	0.04181	47.0105	58.2233
ID=PCASD_09846	Yes	0.00469	0.00531	0.00341	0.00284	1.07563	2.40281	0.0276	39.0587	37.5598
ID=PCASD_04212	Yes	0.00418	0.00363	0.00244	0.00192	2.09751	2.52489	NA	55.8483	58.0493
ID=PCASD_05057	Yes	0.0041	0.00301	0.00333	0.00257	0.66714	0.47594	NA	25.8566	36.9778
ID=PCASD_08336	Yes	0.00405	0.00054	0.00315	0.00225	0.73012	-1.76929	NA	24.6807	20.0368
ID=PCASD_08117	Yes	0.00401	0.00296	0.00266	0.00222	1.2476	0.78651	NA	21.5488	22.0685
ID=PCASD_15591	Yes	0.00395	0.00192	0.00319	0.00228	0.61277	-0.36157	NA	22.8661	23.6682
ID=PCASD_12121	Yes	0.00392	0.00228	0.00229	0.00254	2.50219	-0.33493	NA	143.113	125.711
ID=PCASD_03140	Yes	0.0039	0.00344	0.00277	0.00198	1.26483	2.18997	NA	46.2835	42.1878
ID=PCASD_04869	Yes	0.00376	0.00489	0.005	0.005	-0.63291	-0.05673	NA	35.6907	36.4228
ID=PCASD_04131	Yes	0.00341	0.00836	0.00414	0.00398	-0.59518	3.32995	0.07128	67.6726	70.1251
ID=PCASD_06485	Yes	0.0034	0.00359	0.00335	0.00279	0.033	0.66961	-0.00537	21.9152	21.4358
ID=PCASD_01286	Yes	0.0033	0.00322	0.00205	0.00205	1.60708	1.5002	0.10827	24.8043	25.3626
ID=PCASD_14198	Yes	0.00324	0.00397	0.00207	0.00207	1.22751	1.99674	NA	21.8179	19.6579
ID=PCASD_06812	Yes	0.00309	0.00193	0.00438	0.00239	-0.94546	-0.54929	NA	50.0365	28.9014
ID=PCASD_02673	Yes	0.00299	0.00342	0.00249	0.00226	0.5696	1.41129	0.03855	22.6545	27.4051
ID=PCASD_09395	Yes	0.0028	0.0009	0.00266	0.00201	0.15856	-1.7114	-0.00216	34.0111	36.5449
ID=PCASD_02952	Yes	0.00275	0.00286	0.00184	0.00147	1.36167	2.48559	0.01997	29.7041	34.0474
ID=PCASD_01511	Yes	0.00265	0.00295	0.00151	0.00151	1.64448	2.0672	0.1056	19.5125	18.8156
ID=PCASD_10264	Yes	0.00254	0.00176	0.0023	0.00147	0.26768	0.40131	-0.01055	19.7365	15.1406
ID=PCASD_20087	Yes	0.00244	0.00156	0.00111	0.00111	2.05096	0.69996	0.0822	13.0131	10.8604
ID=PCASD_11228	Yes	0.00243	0.00017	0.00501	0.00109	-1.6231	-1.97233	NA	65.6856	22.5045
ID=PCASD_15786	Yes	0.00237	0.00173	0.00118	0.00118	2.07439	0.95509	0.18014	13.629	16.5864
ID=PCASD_17899	Yes	0.00229	0.0019	0.00152	0.00152	0.86659	0.42976	NA	11.3456	11.796
ID=PCASD_01631	Yes	0.00227	0.00173	0.00198	0.0011	0.39957	1.35255	0.04887	21.2435	16.6822
ID=PCASD_05389	Yes	0.00224	0.00046	0.00197	0.00066	0.33503	-0.51143	NA	18.5326	10.5611
ID=PCASD_06238	Yes	0.00209	0	0.0013	NA	1.56121	NA	NA	39.0722	NA
ID=PCASD_04172	Yes	0.00208	0.0001	0.00384	0.00064	-1.12335	-1.08393	NA	21.7123	4.50089
ID=PCASD_02816	Yes	0.00195	0.00178	0.00159	0.00079	0.39374	1.59405	-0.02892	8.55168	7.97935
ID=PCASD_03067	Yes	0.00195	0.00151	0.00256	0.00114	-0.64715	0.72284	NA	26.8142	19.0894
ID=PCASD_09847	Yes	0.00194	0.00208	0.00186	0.00103	0.11172	2.37634	0.05164	22.1934	18.8253
ID=PCASD_08708	Yes	0.00178	0.00199	0.00177	0.00106	0.00758	1.7396	NA	16.1733	14.6267
ID=PCASD_01130	Yes	0.00168	0.00127	0.00174	0.00116	-0.07093	0.16407	0	10.7846	14.6774
ID=PCASD_13712	Yes	0.00167	0.00233	0.00152	0.00114	0.2196	2.06372	NA	13.4684	15.9018
ID=PCASD_08963	Yes	0.00162	0.00221	0.00264	0.00185	-1.07519	0.49445	NA	45.6725	41.4571
ID=PCASD_16471	Yes	0.00158	0.00026	0.00085	0.00085	1.097	-0.8912	NA	7.85727	5.995
ID=PCASD_00244	Yes	0.00153	0.00133	0.00115	0.00115	0.77543	0.37059	0.07055	22.7463	23.3658
ID=PCASD_00521	Yes	0.00149	0.001	0.00084	0.00049	1.34169	1.62104	0.04841	11.7105	6.52373
ID=PCASD_01875	Yes	0.00147	0.00037	0.00297	0.00099	-1.24308	-1.0721	0.03593	19.787	8.76558
ID=PCASD_04554	Yes	0.00144	0.00017	0.00168	0.00056	-0.28003	-0.8912	NA	9.89796	5.995
ID=PCASD_11717	Yes	0.00142	0.00105	0.00097	0.00097	0.77427	0.12579	0.01089	10.8676	11.5373
ID=PCASD_12471	Yes	0.00136	0.00229	0.00132	0.00196	0.07477	0.42712	0.04664	20.4878	36.0271
ID=PCASD_01556	Yes	0.00125	0.00125	0.001	0.001	0.5503	0.54742	-0.00741	15.7143	15.438
ID=PCASD_03105	Yes	0.00125	0.00102	0.00159	0.00063	-0.48955	1.03771	NA	23.7097	12.6264
ID=PCASD_08558	Yes	0.0012	0.00216	0.00091	0.00116	0.63795	1.70301	NA	13.3014	14.6939
ID=PCASD_10938	Yes	0.00116	0.00117	0.00217	0.00217	-1.23003	-1.22481	0	30.6701	47.7335
ID=PCASD_02664	Yes	0.00115	0.00046	0.00302	0.00201	-1.52246	-1.68264	0.09488	17.252	15.0207
ID=PCASD_11442	Yes	0.00115	0	0.00076	NA	0.6642	NA	0.18644	6.65069	NA
ID=PCASD_08340	Yes	0.00097	0.00045	0.00041	0.00041	1.72931	0.12319	NA	7.95329	7.33867
ID=PCASD_08423	Yes	0.00097	0.0009	0.00068	0.00051	0.93707	1.5392	0.03423	20.1579	15.7972
ID=PCASD_04280	Yes	0.00086	0.00137	0.00071	0.00214	0.26859	-0.71219	-0.01589	7.27566	10.7896
ID=PCASD_07143	Yes	0.00084	0.00079	0.00055	0.00055	0.6642	0.53909	-0.01604	6.65069	6.66487
ID=PCASD_23000	Yes	0.00083	4e-05	0.00053	0.00026	0.98142	-1.08393	NA	11.6867	4.50089
ID=PCASD_03832	Yes	0.00078	0.00104	0.00046	0.00046	0.89413	1.59405	0.03108	6.36449	7.97935
ID=PCASD_02234	Yes	0.00073	0.00015	0.00051	0.00026	0.71122	-0.52602	NA	12.4894	7.03727
ID=PCASD_18822	Yes	0.00072	0.00034	0.00092	0.00069	-0.49068	-1.00494	NA	12.7318	11.5257
ID=PCASD_03708	Yes	0.00069	0.00086	0.00071	0.00071	-0.02897	0.26859	NA	7.16655	6.37695
ID=PCASD_02299	Yes	0.00067	0.00027	0.00099	0.00149	-0.70923	-2.01326	NA	15.0987	23.0927
ID=PCASD_15024	Yes	0.00067	0	0.00074	NA	-0.18942	NA	NA	12.0108	NA
ID=PCASD_00743	Yes	0.00065	0.00437	0.00077	0.00262	-0.37441	1.91312	NA	12.3987	50.7403
ID=PCASD_04543	Yes	0.00047	0.00016	0.00155	0.00052	-1.38134	-0.8912	NA	9.12605	5.995
ID=PCASD_06434	Yes	0.00047	0.00016	0.00104	0.00104	-0.70523	-1.08393	0	6.54417	4.50089
ID=PCASD_03891	Yes	0.00046	0.00035	0.00079	0.00079	-0.52602	-0.70523	0	6.89396	6.01666
ID=PCASD_00393	Yes	0.00038	0.00061	0.00079	0.00026	-1.03282	1.72931	0.42529	9.74843	7.87428
ID=PCASD_01566	Yes	0.00038	0.00023	0.00024	0.00024	0.78254	-0.02897	0.01901	6.48666	6.69084
ID=PCASD_06800	Yes	0.00035	0	0.00048	NA	-0.40885	NA	NA	5.59648	NA
ID=PCASD_15968	Yes	0.00028	0.00043	0.00063	0.00063	-0.95726	-0.54295	NA	7.35256	8.10525
ID=PCASD_06014	Yes	0.00022	0.00022	0.00058	0.00049	-1.25553	-0.93925	-0.00721	9.83419	12.0333
ID=PCASD_19461	Yes	0.00016	6e-05	0.00036	0.00036	-0.70523	-1.08393	0.00043	6.54417	4.50089
ID=PCASD_01301	Yes	0.00015	8e-05	0.00051	0.00051	-0.8912	-1.08393	-0.01117	5.71282	4.50089
ID=PCASD_03835	Yes	0.00012	0.00022	0.00038	0.00038	-0.8912	-0.52602	0	5.71282	7.03727
ID=PCASD_03085	Yes	0.00011	0	0.00038	NA	-0.8912	NA	NA	5.71282	NA
ID=PCASD_04695	Yes	5e-05	0	0.00033	NA	-1.08393	NA	NA	3.46074	NA
ID=PCASD_19824	Yes	4e-05	0	0.00025	NA	-1.08393	NA	NA	3.46074	NA
ID=PCASD_01474	Yes	0	0	NA	NA	NA	NA	0	NA	NA
ID=PCASD_02142	Yes	0	0	NA	NA	NA	NA	0	NA	NA
ID=PCASD_04558	Yes	0	0	NA	NA	NA	NA	NA	NA	NA
ID=PCASD_05513	Yes	0	0.00095	NA	0.00072	NA	0.40722	NA	NA	6.86368
ID=PCASD_13086	Yes	0	0.00144	NA	0.0011	NA	0.61913	NA	NA	16.0406
ID=PCASD_15166	Yes	0	0.00062	NA	0.00039	NA	0.93968	NA	NA	7.50832
ID=PCASD_18894	Yes	0	0	NA	NA	NA	NA	NA	NA	NA
ID=PCASD_18895	Yes	0	0	NA	NA	NA	NA	NA	NA	NA
ID=PCASD_19782	Yes	0	0	NA	NA	NA	NA	NA	NA	NA
ID=PCASD_23676	Yes	0	0	NA	NA	NA	NA	0	NA	NA
ID=PCASD_25526	Yes	0	0	NA	NA	NA	NA	0	NA	NA
ID=PCASD_26610	Yes	0	0	NA	NA	NA	NA	NA	NA	NA
ID=PCASD_01403	No	0.01921	0.01366	0.0088	0.0088	3.82833	1.78723	-0.02708	147.094	134.421
ID=PCASD_26525	No	0.01688	0.00793	0.01016	0.01072	2.18036	-0.86188	0.04483	145.389	114.973
ID=PCASD_14188	No	0.01642	0.01884	0.0082	0.0082	2.94891	3.81917	NA	89.875	98.0696
ID=PCASD_15320	No	0.01582	0.01736	0.00809	0.00809	3.07752	3.69047	NA	113.358	101.143
ID=PCASD_00457	No	0.0148	0.00751	0.00802	0.00865	2.4282	-0.42587	0.02297	65.0188	69.6916
ID=PCASD_06296	No	0.01464	0.01485	0.00835	0.0078	2.23966	2.66456	0.03249	69.9062	64.2507
ID=PCASD_07785	No	0.01464	0.00784	0.00938	0.00782	1.82016	0.00967	NA	60.1873	73.9697
ID=PCASD_10654	No	0.01448	0.01224	0.00628	0.00628	3.88743	2.82292	0.27586	117.953	101.097
ID=PCASD_06743	No	0.01317	0.00466	0.00661	0.00661	2.9212	-0.868	0.12996	106.088	75.8597
ID=PCASD_19245	No	0.01302	0.0106	0.00664	0.00489	2.96687	3.44113	NA	50.0721	62.082
ID=PCASD_23796	No	0.01292	0.01479	0.00591	0.0065	3.28928	3.60155	0.01253	55.3812	91.6565
ID=PCASD_03629	No	0.01273	0.00384	0.00754	0.00787	2.1688	-1.62406	0.11067	132.655	122.772
ID=PCASD_11687	No	0.01205	0.00901	0.00531	0.00531	3.73159	2.04707	0.06566	80.8045	87.8926
ID=PCASD_01208	No	0.01192	0.01224	0.00741	0.00662	1.96014	2.70343	0.12875	63.4053	84.276
ID=PCASD_06912	No	0.0118	0.00163	0.00841	0.00673	1.11507	-1.99817	0.21713	44.8851	30.9435
ID=PCASD_07353	No	0.01159	0.01076	0.00709	0.006	1.84564	2.23832	NA	54.1643	66.8655
ID=PCASD_02313	No	0.01153	0.00663	0.00693	0.00627	2.07187	0.17871	NA	59.8488	68.7627
ID=PCASD_01746	No	0.0112	0.00201	0.00881	0.00808	0.91196	-2.51134	0.11927	206.256	178.316
ID=PCASD_00495	No	0.01112	0	0.00642	NA	2.30902	NA	0.2138	121.467	NA
ID=PCASD_08631	No	0.0111	0.00712	0.00759	0.00536	1.51377	1.03861	0.1177	68.8632	109.787
ID=PCASD_07622	No	0.01094	0	0.0063	NA	2.23648	NA	NA	90.3522	NA
ID=PCASD_09803	No	0.01088	0.00998	0.00669	0.00509	1.99131	2.96473	NA	83.0351	59.2255
ID=PCASD_10868	No	0.01075	0.00772	0.00733	0.00611	1.33758	0.72911	0	41.0527	46.3818
ID=PCASD_02096	No	0.0103	0.01611	0.0099	0.00904	0.12539	2.43956	0.14634	66.2767	94.615
ID=PCASD_20568	No	0.01017	0.00258	0.00907	0.00648	0.3923	-2.05772	0.02412	58.8556	82.7064
ID=PCASD_04852	No	0.00986	0.00777	0.00894	0.00731	0.32458	0.19334	NA	44.9985	50.2979
ID=PCASD_22138	No	0.00942	0.00486	0.00687	0.00323	1.13126	1.33163	0.15505	48.1278	41.7107
ID=PCASD_03997	No	0.00929	0.00739	0.00745	0.00645	0.73888	0.42248	NA	59.1872	36.9808
ID=PCASD_01137	No	0.00912	0.0093	0.00674	0.00524	1.08215	2.28431	0.02684	53.1261	65.9117
ID=PCASD_07849	No	0.00911	0.00128	0.00609	0.00141	1.59919	-0.18942	NA	50.1406	11.1362
ID=PCASD_05823	No	0.00906	0.00378	0.00455	0.0048	3.03798	-0.65667	0.11552	116.837	60.714
ID=PCASD_04145	No	0.00886	0.01059	0.00439	0.00523	3.17572	3.26588	NA	89.8386	83.7944
ID=PCASD_25335	No	0.00886	0.01034	0.00542	0.00507	2.20693	3.26286	0.04305	112.706	112.9
ID=PCASD_01745	No	0.00884	0.00333	0.0067	0.00398	1.0546	-0.51401	0.13232	107.186	88.741
ID=PCASD_06742	No	0.00883	0.00384	0.00511	0.00584	1.86422	-0.90417	0.14367	43.1856	41.4815
ID=PCASD_24419	No	0.0086	0.00837	0.00479	0.00479	2.23697	2.10314	NA	34.55	32.8181
ID=PCASD_21688	No	0.00843	0.00673	0.00764	0.00566	0.33224	0.5875	0.12611	50.7753	58.9286
ID=PCASD_05824	No	0.00823	0.0052	0.00444	0.00444	2.61484	0.52603	0.06116	69.0802	65.6696
ID=PCASD_11510	No	0.00816	0.00961	0.00988	0.00732	-0.55891	0.97204	NA	45.8305	59.823
ID=PCASD_05509	No	0.00814	0.0059	0.00625	0.00268	0.88747	2.95408	NA	44.4809	38.8572
ID=PCASD_04684	No	0.00799	0.00719	0.0045	0.0045	2.32976	1.79486	NA	62.4847	88.7383
ID=PCASD_06659	No	0.00754	0.00915	0.00428	0.00397	2.24661	3.79054	NA	66.6447	77.5119
ID=PCASD_02247	No	0.00732	0.00563	0.00506	0.00453	1.37644	0.73526	NA	54.1513	65.1197
ID=PCASD_01147	No	0.00729	0.00423	0.00323	0.00381	3.54951	0.3199	0.09814	61.5462	45.9128
ID=PCASD_00152	No	0.00717	0.00655	0.00472	0.0045	1.61999	1.41829	0.0385	84.8021	83.7131
ID=PCASD_09451	No	0.00705	0.00646	0.0041	0.00342	2.05858	2.45972	NA	43.1583	36.7408
ID=PCASD_09906	No	0.00702	0.00662	0.00401	0.00401	1.9152	1.66029	0.01083	33.0802	30.8966
ID=PCASD_08298	No	0.0069	0.01017	0.00491	0.00546	1.0958	2.39114	NA	28.926	42.8959
ID=PCASD_06273	No	0.00679	0.00556	0.00571	0.00503	0.57912	0.31412	NA	50.689	52.0149
ID=PCASD_06764	No	0.00676	0.0064	0.00726	0.00427	-0.20818	1.37918	0.01527	30.7696	34.417
ID=PCASD_08130	No	0.00671	0.00626	0.00307	0.00307	3.71505	3.25835	NA	146.732	101.17
ID=PCASD_19051	No	0.00669	0.00377	0.00398	0.00313	2.08066	0.66955	NA	41.9071	41.6108
ID=PCASD_04143	No	0.00666	0.00315	0.00371	0.00303	2.24305	0.10617	NA	47.9372	34.7448
ID=PCASD_11487	No	0.00666	0.003	0.00664	0.00242	0.00592	0.52442	0.09678	26.2357	16.5246
ID=PCASD_02390	No	0.00658	0.00273	0.00412	0.00275	1.4655	-0.01764	NA	19.0848	14.0709
ID=PCASD_14137	No	0.00649	0.00334	0.00409	0.00409	1.49965	-0.47035	NA	27.989	22.2573
ID=PCASD_17747	No	0.00647	0.00298	0.00564	0.00257	0.41212	0.38166	NA	39.8378	23.6024
ID=PCASD_04940	No	0.00644	0.0017	0.00538	0.00346	0.58038	-1.37827	NA	33.8206	30.8272
ID=PCASD_15443	No	0.00644	0.00611	0.00605	0.00538	0.17358	0.36014	0.02215	26.1963	25.402
ID=PCASD_06060	No	0.00635	0.00422	0.00438	0.00467	1.34463	-0.28829	0.05031	36.7041	39.5224
ID=PCASD_01924	No	0.0061	0.00415	0.00301	0.00358	2.79264	0.40403	NA	29.7668	32.1819
ID=PCASD_02208	No	0.00608	0.00607	0.00606	0.00606	0.00972	0.0068	NA	42.7889	41.5747
ID=PCASD_04126	No	0.00604	0.00752	0.0044	0.00393	1.29348	2.82692	0.03959	71.4804	80.9985
ID=PCASD_04349	No	0.006	0.00604	0.00369	0.00289	1.97074	3.33798	0.0155	78.4017	73.7334
ID=PCASD_09455	No	0.00583	0.00596	0.00477	0.00341	0.65134	2.06866	NA	27.6091	40.3624
ID=PCASD_15697	No	0.00574	0.00528	0.00631	0.0028	-0.24194	1.93204	NA	31.4701	25.2218
ID=PCASD_06109	No	0.00567	0.00629	0.00382	0.00287	1.27949	2.93574	0.04691	36.8928	34.2749
ID=PCASD_09540	No	0.00567	0.00026	0.00361	0.0005	1.73043	-1.00369	0.01812	74.9538	14.0745
ID=PCASD_26256	No	0.00553	0.00506	0.00339	0.00283	1.80859	2.18685	0.10487	42.167	46.1745
ID=PCASD_16343	No	0.00549	0.00387	0.00396	0.0036	1.08393	0.20453	NA	31.2539	38.7778
ID=PCASD_10708	No	0.00548	0.00133	0.0045	0.00307	0.6843	-1.69198	NA	60.3047	43.1495
ID=PCASD_02087	No	0.00546	0.00506	0.00674	0.00309	-0.5988	1.80509	-0.00148	62.7371	39.8657
ID=PCASD_21687	No	0.00542	0.00507	0.00494	0.00286	0.30263	2.18492	0.1235	46.4554	40.8661
ID=PCASD_12695	No	0.00538	0.00761	0.00437	0.00322	0.70771	4.01096	NA	63.1403	79.3805
ID=PCASD_05759	No	0.0053	0.00422	0.00357	0.00208	1.38103	2.62028	0.01484	36.7845	28.8187
ID=PCASD_05120	No	0.00526	0.00416	0.00437	0.0027	0.64026	1.56678	0.03874	40.1813	40.5191
ID=PCASD_07763	No	0.00521	0.00726	0.00493	0.00493	0.14812	1.24734	0.03304	17.5274	28.5104
ID=PCASD_01213	No	0.00517	0.0043	0.00474	0.00373	0.26831	0.43577	0.01405	26.3679	33.7908
ID=PCASD_09449	No	0.00515	0.00515	0.00306	0.00306	1.84119	1.84912	NA	27.8128	28.8762
ID=PCASD_16467	No	0.00513	0.0032	0.00388	0.00172	0.87694	1.86734	NA	27.3859	19.8028
ID=PCASD_01104	No	0.0051	0.00205	0.00397	0.00117	0.8613	1.76969	-0.02087	42.9982	21.8821
ID=PCASD_22044	No	0.00507	0.00038	0.00659	0.00101	-0.66994	-1.0721	0.19039	30.4102	8.76558
ID=PCASD_05398	No	0.00504	0.00554	0.00278	0.00278	2.29239	2.79861	NA	66.314	87.9562
ID=PCASD_13983	No	0.00499	6e-05	0.00522	0.0004	-0.12815	-1.08393	NA	37.1581	4.50089
ID=PCASD_07994	No	0.0049	0.00386	0.00363	0.00272	0.9293	1.02539	-0.0047	30.8897	33.5906
ID=PCASD_08841	No	0.00489	0.00367	0.00311	0.00311	1.25483	0.39214	NA	26.7158	18.6463
ID=PCASD_11224	No	0.00486	0.00255	0.00285	0.00266	2.09999	-0.1197	NA	48.8827	34.7355
ID=PCASD_04962	No	0.00482	0.00555	0.00419	0.00293	0.41465	2.28265	NA	27.3547	39.2853
ID=PCASD_07877	No	0.00472	0.00302	0.0047	0.00272	0.0142	0.31344	NA	51.2084	35.0729
ID=PCASD_07897	No	0.00469	0.00368	0.00496	0.00276	-0.16711	0.9261	NA	41.8297	26.8447
ID=PCASD_08885	No	0.00469	0.00477	0.00269	0.00202	1.62579	2.71195	-0.00011	16.3286	13.7696
ID=PCASD_02977	No	0.00468	0.00441	0.00234	0.00234	2.55199	2.26245	0.4059	37.7112	44.5364
ID=PCASD_01707	No	0.00467	0.00261	0.00418	0.00348	0.28973	-0.58307	0.03017	22.937	22.4518
ID=PCASD_05892	No	0.00464	0.00332	0.00739	0.00471	-1.16805	-0.868	0.05037	44.6223	60.731
ID=PCASD_11259	No	0.00464	0.00059	0.00412	0.00027	0.37218	1.48585	0.10029	87.836	6.74831
ID=PCASD_11261	No	0.00461	0.00176	0.00467	0.00082	-0.04357	2.23797	0.13087	53.561	15.213
ID=PCASD_07259	No	0.00459	0.00383	0.00262	0.00262	2.18639	1.3345	NA	54.2235	71.0011
ID=PCASD_06457	No	0.00457	0.00315	0.0027	0.00195	2.11738	1.78374	0.15583	58.3338	66.5626
ID=PCASD_00535	No	0.00456	0.00254	0.00453	0.00133	0.01901	2.12602	0.04809	29.833	19.4286
ID=PCASD_03255	No	0.00456	0.00133	0.00234	0.00234	2.44238	-1.11196	0.06761	27.738	22.0787
ID=PCASD_02315	No	0.0045	0.00256	0.00266	0.00233	1.8165	0.24628	NA	32.7149	25.156
ID=PCASD_03628	No	0.0045	0.00485	0.00379	0.00253	0.50662	2.26049	0.13918	16.9751	26.6984
ID=PCASD_24295	No	0.0045	0.0051	0.00415	0.00352	0.24444	1.27453	0.04327	31.64	33.1861
ID=PCASD_08590	No	0.00449	0.00572	0.00224	0.00252	2.64634	3.43585	NA	53.7117	59.3682
ID=PCASD_04215	No	0.00448	0.00514	0.00446	0.00297	0.01684	2.18811	0.04358	46.7094	48.6258
ID=PCASD_04874	No	0.00445	0.00438	0.00255	0.00255	2.06209	1.98475	NA	28.6207	31.3283
ID=PCASD_01975	No	0.00444	0.00519	0.00258	0.00219	1.96775	3.18972	NA	32.6452	22.6253
ID=PCASD_03614	No	0.00444	0.00446	0.00414	0.00328	0.23452	1.12541	0.01633	50.9397	53.9113
ID=PCASD_15188	No	0.00443	0.00703	0.00347	0.00344	0.95247	3.24738	0.01853	81.5848	92.5295
ID=PCASD_00178	No	0.00432	0.00274	0.00328	0.00255	0.85474	0.19049	0.01374	32.8661	38.8058
ID=PCASD_04823	No	0.00423	0.00393	0.00182	0.00182	2.62134	2.29722	NA	17.6734	20.2449
ID=PCASD_03405	No	0.0042	0.00375	0.00284	0.00379	1.17425	-0.02741	-0.00236	25.1179	23.839
ID=PCASD_26163	No	0.00419	0.00133	0.00226	0.00226	2.09976	-1.00685	NA	47.1436	42.2236
ID=PCASD_18873	No	0.00408	0.00428	0.0026	0.00309	1.70422	1.18373	NA	44.8046	48.9292
ID=PCASD_16055	No	0.00406	0	0.00325	NA	0.65732	NA	0	36.4152	NA
ID=PCASD_12337	No	0.00397	0.00082	0.00308	0.00081	0.78258	0.05032	NA	26.9665	9.79874
ID=PCASD_09388	No	0.00396	0	0.00331	NA	0.53438	NA	0	36.7858	NA
ID=PCASD_16032	No	0.00396	0.00396	0.00179	0.00179	2.40874	2.41746	NA	16.8664	16.1528
ID=PCASD_03053	No	0.0039	0.00422	0.00362	0.00362	0.2224	0.47806	0	36.7268	40.0881
ID=PCASD_06105	No	0.0039	0.00491	0.00237	0.00271	1.64779	2.13714	0.01143	24.8549	32.817
ID=PCASD_06120	No	0.0039	0.00472	0.00352	0.00301	0.28283	1.3943	0.05771	21.6026	30.1763
ID=PCASD_16835	No	0.0039	0.00507	0.00257	0.0022	1.32555	3.20649	0.21186	38.9894	45.3285
ID=PCASD_05327	No	0.00388	0.0011	0.00249	0.00186	1.48108	-1.00685	0.18682	39.7951	42.2236
ID=PCASD_24205	No	0.00383	0.00332	0.00206	0.00206	2.31301	1.64771	-0.02514	42.5532	34.9499
ID=PCASD_02307	No	0.00382	0.00539	0.00363	0.00415	0.13277	0.78767	NA	21.0415	25.3104
ID=PCASD_06503	No	0.00382	0.00701	0.00196	0.00392	1.62315	1.725	0.13404	11.789	19.8717
ID=PCASD_14120	No	0.00378	0.00415	0.00302	0.00302	0.61981	0.91752	NA	22.7111	24.4318
ID=PCASD_03711	No	0.00375	0.00366	0.00343	0.00269	0.30857	1.19088	NA	60.3701	108.288
ID=PCASD_06591	No	0.00375	0.00337	0.00175	0.00175	3.27451	2.65363	NA	56.2109	46.9291
ID=PCASD_08824	No	0.00374	0.00228	0.00279	0.00172	0.99198	0.86153	NA	37.2808	25.3412
ID=PCASD_11237	No	0.00371	0.00454	0.0021	0.0021	1.67611	2.5388	NA	22.6336	23.9961
ID=PCASD_09552	No	0.00359	0	0.0033	NA	0.21422	NA	0.10345	20.1807	NA
ID=PCASD_02206	No	0.00356	0.00158	0.00208	0.00208	1.66387	-0.55846	NA	20.5138	17.4294
ID=PCASD_14954	No	0.00356	0.00288	0.00298	0.00191	0.58038	1.36541	NA	55.0072	44.9236
ID=PCASD_00566	No	0.00355	0.00107	0.00178	0.0021	1.96788	-1.15311	-0.01059	22.7332	21.1118
ID=PCASD_01439	No	0.00355	0.0036	0.00162	0.00162	2.58625	2.64808	0.14314	23.3016	20.9591
ID=PCASD_08911	No	0.00352	0.00287	0.00374	0.00272	-0.16778	0.14812	-0.0041	31.9112	35.3463
ID=PCASD_06384	No	0.00346	0.00183	0.00195	0.00168	1.97484	0.22285	0.12621	39.0522	30.2534
ID=PCASD_07641	No	0.00345	0.00117	0.00289	0.00157	0.56043	-0.72255	NA	41.4361	28.2879
ID=PCASD_10176	No	0.00342	0.00074	0.00182	0.00129	2.05025	-1.00309	NA	26.2667	13.7793
ID=PCASD_15041	No	0.00338	0.00132	0.00369	0.001	-0.24429	0.74007	NA	27.5096	16.6631
ID=PCASD_02534	No	0.00335	0.00362	0.00153	0.00153	2.93574	3.36721	0.02253	43.6466	38.6231
ID=PCASD_05791	No	0.00334	0.0034	0.00216	0.0018	1.35115	2.0884	0.05036	22.1937	24.7772
ID=PCASD_00356	No	0.00333	0.00338	0.00286	0.00229	0.38289	1.04203	0.32602	20.6454	18.57
ID=PCASD_03502	No	0.00328	0.0036	0.00198	0.0017	1.67472	2.74805	NA	25.6778	31.9912
ID=PCASD_05173	No	0.00328	0.00196	0.00271	0.00162	0.4961	0.41351	-0.02245	20.475	17.4298
ID=PCASD_21569	No	0.00323	0.00438	0.00138	0.00369	2.65445	0.49049	0.23246	17.2519	25.5345
ID=PCASD_12192	No	0.00322	0.00343	0.00243	0.00162	0.87139	2.73403	0.01657	46.7536	37.5311
ID=PCASD_00428	No	0.00318	0.00328	0.00172	0.00172	1.69778	1.81279	0.29573	17.1075	18.2495
ID=PCASD_19819	No	0.00318	0	0.00217	NA	1.08921	NA	NA	25.3473	NA
ID=PCASD_02239	No	0.00317	0.00205	0.00265	0.00212	0.54671	-0.08823	NA	31.5992	23.105
ID=PCASD_10770	No	0.00314	0.002	0.00243	0.00135	0.79844	1.13228	NA	32.325	24.9158
ID=PCASD_04692	No	0.00313	0.00212	0.00309	0.00265	0.04105	-0.57353	NA	37.2685	31.1971
ID=PCASD_00060	No	0.00312	0.00269	0.00192	0.00154	1.45345	1.64304	0.03099	26.9548	26.6227
ID=PCASD_11134	No	0.00312	0.00316	0.00209	0.00167	1.16058	1.95217	-0.01657	18.5728	23.1296
ID=PCASD_19463	No	0.00311	0.00204	0.00238	0.0019	0.71514	0.15777	0.05841	18.586	21.3009
ID=PCASD_12991	No	0.0031	0.00089	0.00141	0.00176	2.62507	-1.16018	NA	32.7883	27.6459
ID=PCASD_03888	No	0.003	0.0006	0.00134	0.00134	2.46102	-1.09033	0.21289	17.2909	18.05
ID=PCASD_22612	No	0.00299	0.00222	0.00202	0.00135	1.30039	1.58631	NA	34.9677	34.0036
ID=PCASD_01510	No	0.00298	0.0031	0.00182	0.00146	1.48175	2.45828	0.08573	28.6813	26.8268
ID=PCASD_11230	No	0.00297	0.00045	0.00232	0.00109	0.85331	-1.54545	NA	30.3662	39.0926
ID=PCASD_18631	No	0.00297	0.00187	0.00258	0.00155	0.35213	0.40479	0.0292	29.1073	16.5991
ID=PCASD_00401	No	0.00296	0.00266	0.00224	0.00202	0.88889	0.86505	0	46.2102	49.0027
ID=PCASD_04303	No	0.00296	0.003	0.00303	0.00279	-0.06684	0.2161	0.02979	32.895	40.2521
ID=PCASD_03391	No	0.00294	0.00314	0.0044	0.00385	-0.87289	-0.47035	0.13868	20.3846	22.1456
ID=PCASD_15403	No	0.00292	0.00046	0.00163	0.00027	1.94875	0.89413	NA	34.4289	8.29319
ID=PCASD_15976	No	0.00291	0.00299	0.00205	0.00205	1.30632	1.43709	NA	42.4321	53.2687
ID=PCASD_20688	No	0.00291	0.0003	0.00289	0.00041	0.02311	-0.35357	0.00181	33.1848	6.1057
ID=PCASD_12099	No	0.0029	0	0.00385	NA	-0.79358	NA	NA	32.7513	NA
ID=PCASD_10919	No	0.00289	0.00089	0.0015	0.0015	1.83718	-0.81326	0	23.0858	21.1118
ID=PCASD_04500	No	0.00288	0.00306	0.00203	0.00135	1.03186	2.74872	-0.00437	30.613	27.0783
ID=PCASD_02373	No	0.00286	0.00297	0.00177	0.00244	1.62185	0.61826	NA	30.8026	63.9312
ID=PCASD_07125	No	0.00286	0.0006	0.00211	0.0007	0.87653	-0.25024	0.21016	24.8053	10.9311
ID=PCASD_05578	No	0.00284	0.00054	0.00192	0.00043	1.30673	0.45003	0.15554	32.9516	9.27636
ID=PCASD_11226	No	0.00281	0.00518	0.00391	0.00247	-0.86349	3.15864	NA	61.8081	75.0737
ID=PCASD_00750	No	0.00279	0.00159	0.00202	0.00172	1.08366	-0.18489	NA	39.5924	33.1431
ID=PCASD_04192	No	0.00278	0.00217	0.00122	0.00122	2.54815	1.54443	NA	19.5803	22.1624
ID=PCASD_04796	No	0.00272	0.00353	0.00189	0.00168	1.19809	2.90529	0.05278	32.5028	36.6316
ID=PCASD_10615	No	0.00272	0.00347	0.00214	0.00197	0.80038	2.18137	NA	43.3103	54.5147
ID=PCASD_13004	No	0.00271	0.00236	0.00215	0.00215	0.7485	0.27627	NA	54.7139	53.7867
ID=PCASD_17905	No	0.00271	0.00264	0.00152	0.00152	1.33268	1.26063	NA	12.6535	10.8394
ID=PCASD_08694	No	0.0027	0.00225	0.00181	0.00121	1.47384	2.40719	NA	49.9419	58.8397
ID=PCASD_01212	No	0.00266	0.00214	0.00304	0.00276	-0.35297	-0.62941	0.02854	41.679	47.729
ID=PCASD_03068	No	0.00262	0.00214	0.00146	0.00122	1.94551	1.77215	NA	20.6177	25.3199
ID=PCASD_00335	No	0.00255	0.00112	0.00172	0.00172	0.82155	-0.59474	0.10345	11.4215	8.70961
ID=PCASD_01003	No	0.00255	0.0035	0.0034	0.00204	-0.58799	1.42071	NA	13.3776	16.0578
ID=PCASD_00103	No	0.00251	0.00168	0.00251	0.00192	-0.0003	-0.35748	0.03122	24.2395	32.9841
ID=PCASD_18415	No	0.00251	0.00053	0.00206	0.0004	0.54214	0.48543	NA	17.6525	7.10579
ID=PCASD_04504	No	0.0025	0.00031	0.00109	0.00022	3.02606	0.53909	0.07851	23.985	6.66487
ID=PCASD_02334	No	0.00249	0.00148	0.00161	0.00108	1.33066	0.82636	NA	21.2174	18.4763
ID=PCASD_10184	No	0.00247	0.00037	0.00171	0.00076	1.17435	-1.19598	NA	21.0617	15.5096
ID=PCASD_13117	No	0.00243	0.00169	0.00123	0.00082	1.92083	1.79878	NA	19.3632	17.1039
ID=PCASD_20592	No	0.00243	0.00022	0.0014	0.0014	1.25162	-1.44362	0	11.5713	9.00179
ID=PCASD_00908	No	0.00241	0.00283	0.00205	0.0016	0.57544	2.18357	0.11142	64.2301	53.2868
ID=PCASD_10870	No	0.00237	0.00064	0.00318	0.00122	-0.7401	-1.11465	0.25672	26.8835	20.9956
ID=PCASD_04944	No	0.00235	0.00156	0.00192	0.00137	0.56852	0.3226	NA	24.8754	23.4378
ID=PCASD_07729	No	0.00235	0.00206	0.00225	0.00135	0.11916	1.29183	0.02961	24.2461	23.8988
ID=PCASD_07020	No	0.00231	0.00119	0.00158	0.00142	1.27996	-0.44098	0.07206	43.8253	43.1542
ID=PCASD_04564	No	0.00229	0.00129	0.00222	0.00172	0.08952	-0.63868	NA	22.6779	20.5088
ID=PCASD_19466	No	0.00229	0.0024	0.00143	0.00143	1.30947	1.48776	0.09818	20.4997	15.0826
ID=PCASD_11482	No	0.00228	0	0.00272	NA	-0.35697	NA	0.18644	14.6777	NA
ID=PCASD_03855	No	0.00227	0.00252	0.00459	0.00426	-1.48882	-1.18933	0.03448	35.9905	56.3464
ID=PCASD_05817	No	0.00225	0.00488	0.00299	0.00299	-0.62906	1.61893	0.07107	31.298	45.3033
ID=PCASD_12080	No	0.00225	0.00145	0.0017	0.00141	0.79671	0.06173	NA	18.6	24.0769
ID=PCASD_15788	No	0.00224	0.00182	0.00114	0.00114	1.98112	1.23492	0.17578	16.0264	15.0166
ID=PCASD_02691	No	0.0022	0.00189	0.00174	0.00131	0.5733	0.88574	0.00447	18.2376	12.2812
ID=PCASD_10676	No	0.00219	0.00275	0.00169	0.00169	0.69422	1.45837	0.22696	18.3882	23.5526
ID=PCASD_15653	No	0.00218	0.00163	0.0025	0.00156	-0.33501	0.09495	NA	32.7668	22.7353
ID=PCASD_09389	No	0.00213	0	0.00302	NA	-0.77296	NA	0	18.3245	NA
ID=PCASD_02322	No	0.00209	0.0015	0.00127	0.00063	1.10977	1.75636	NA	12.0514	6.2895
ID=PCASD_09549	No	0.00209	0	0.00177	NA	0.36297	NA	0	12.3706	NA
ID=PCASD_01939	No	0.00206	0.00912	0.00171	0.00435	0.53075	3.14038	NA	20.4376	73.0941
ID=PCASD_01984	No	0.00204	0.00192	0.00723	0.00614	-2.39715	-2.02206	NA	73.9557	57.5962
ID=PCASD_04989	No	0.00203	0.00257	0.00133	0.00113	1.095	2.19057	0.08821	11.4492	10.2273
ID=PCASD_03458	No	0.00202	0.00214	0.00213	0.00116	-0.15223	2.06309	NA	28.0386	23.5979
ID=PCASD_08424	No	0.00202	0.00161	0.00153	0.00102	0.85553	1.40401	0.02608	29.0501	36.6358
ID=PCASD_22448	No	0.00201	0.00154	0.00143	0.00071	0.89681	1.97891	0.30752	24.2612	13.4966
ID=PCASD_03854	No	0.00199	0.00222	0.00399	0.00363	-1.41543	-1.07811	0	33.7062	50.9874
ID=PCASD_18870	No	0.00199	0.00142	0.00124	0.00062	1.30947	2.20633	NA	21.8847	13.1146
ID=PCASD_19166	No	0.00198	0.00034	0.0026	0.00024	-0.69529	0.72675	NA	43.159	8.29319
ID=PCASD_14865	No	0.00195	0.00271	0.00164	0.00143	0.50786	2.27784	NA	24.3467	30.4074
ID=PCASD_00941	No	0.00193	0.00222	0.00167	0.00111	0.30547	1.69295	NA	9.72021	11.0911
ID=PCASD_02192	No	0.00193	0.00189	0.00174	0.00152	0.29845	0.61565	NA	22.9307	25.3838
ID=PCASD_04857	No	0.00191	0.00084	0.00555	0.00069	-1.73054	0.26859	NA	22.2858	6.37695
ID=PCASD_00101	No	0.00186	0.00057	0.00215	0.00107	-0.38853	-1.20621	0.10451	36.9287	32.865
ID=PCASD_11247	No	0.00186	0.00061	0.0028	0.00052	-1.00595	0.33509	NA	34.6379	11.3667
ID=PCASD_09742	No	0.00184	0.00215	0.00157	0.00157	0.41701	0.89487	NA	28.4647	24.5736
ID=PCASD_10029	No	0.00179	0.00464	0.00177	0.002	0.02566	2.8695	0.03017	14.3456	19.059
ID=PCASD_14455	No	0.00178	0.00195	0.00101	0.00101	1.51481	1.84938	0.12594	15.5397	15.0304
ID=PCASD_12933	No	0.00175	0	0.00166	NA	0.15058	NA	NA	29.6616	NA
ID=PCASD_10361	No	0.00174	0.00129	0.00163	0.0013	0.1614	-0.02195	NA	16.8206	15.4703
ID=PCASD_09402	No	0.00171	0	0.00138	NA	0.414	NA	0	7.50263	NA
ID=PCASD_16008	No	0.0017	0.00697	0.0021	0.00432	-0.56361	1.85788	0.03641	22.653	49.9477
ID=PCASD_11070	No	0.00169	0.00039	0.00133	0.001	0.71554	-1.49226	NA	28.2509	24.761
ID=PCASD_14478	No	0.00169	0.00146	0.00223	0.00223	-0.65666	-0.935	NA	35.9372	34.1384
ID=PCASD_01226	No	0.00167	0.00169	0.00111	0.00111	0.98507	1.03212	-0.0144	19.5457	17.1478
ID=PCASD_20090	No	0.00167	0	0.00104	NA	1.04222	NA	0	12.9733	NA
ID=PCASD_01038	No	0.00165	0.00027	0.0015	0.00176	0.2358	-2.15851	NA	39.7614	31.5063
ID=PCASD_02120	No	0.00165	0.00115	0.00214	0.00071	-0.46126	0.78254	0.00132	10.6801	7.25607
ID=PCASD_01033	No	0.00164	0.00103	0.00115	0.00115	0.99939	-0.23975	NA	23.0807	19.3668
ID=PCASD_02913	No	0.00161	0.00211	0.00178	0.00178	-0.27336	0.5095	0.01974	42.6033	47.6153
ID=PCASD_04180	No	0.00161	0.00133	0.00227	0.00057	-0.63878	1.72931	NA	11.9459	7.87428
ID=PCASD_14108	No	0.00158	0.00124	0.001	0.0008	1.34885	1.20594	NA	20.618	15.6258
ID=PCASD_06625	No	0.00155	0.00093	0.00136	0.00045	0.27933	1.3506	NA	15.5643	8.55195
ID=PCASD_06790	No	0.00154	0.00015	0.00137	0.00034	0.2843	-0.70523	0.16643	15.9753	6.01666
ID=PCASD_11530	No	0.00152	0.0015	0.00111	0.00111	0.80192	0.76166	NA	25.4132	26.3759
ID=PCASD_03166	No	0.00151	0.00643	0.00175	0.0057	-0.3847	0.40476	0.04684	29.5634	57.5264
ID=PCASD_06588	No	0.00149	0.00165	0.00123	0.00148	0.49118	0.28326	NA	16.501	21.2876
ID=PCASD_09456	No	0.00149	0.00091	0.00137	0.00069	0.19659	0.55811	NA	16.0841	9.72027
ID=PCASD_07929	No	0.00148	0.00097	0.00149	0.00149	-0.01342	-0.69128	NA	12.6522	11.3234
ID=PCASD_00525	No	0.00147	0.00037	0.0011	0.00032	0.71421	0.21573	0.0204	16.9396	6.86368
ID=PCASD_06119	No	0.00146	0.00153	0.00139	0.00139	0.0981	0.19046	-0.01322	13.9251	22.016
ID=PCASD_04506	No	0.00138	0.00097	0.00087	0.00065	1.26058	0.95022	0.08057	15.061	15.2441
ID=PCASD_10456	No	0.00132	0	0.005	NA	-2.49921	NA	NA	91.4051	NA
ID=PCASD_18891	No	0.00132	0.0013	0.00109	0.00109	0.49487	0.43827	NA	17.6199	19.4615
ID=PCASD_01218	No	0.00128	0.0013	0.00124	0.00124	0.07007	0.11176	0	15.9041	15.8898
ID=PCASD_01247	No	0.00128	0.0014	0.00161	0.00101	-0.53661	0.90217	0.01648	23.1147	23.4763
ID=PCASD_18910	No	0.00126	0.00165	0.00103	0.00155	0.36897	0.12598	NA	8.70134	14.8934
ID=PCASD_04021	No	0.00125	0.00063	0.00106	0.00106	0.42965	-0.9473	NA	18.1421	16.4635
ID=PCASD_10577	No	0.00124	0	0.00124	NA	0.0087	NA	0	8.54542	NA
ID=PCASD_14331	No	0.00121	0.00095	0.00074	0.0005	1.24123	1.58262	0.24138	15.6951	16.0426
ID=PCASD_01339	No	0.00119	0.00116	0.0018	0.00051	-0.87051	2.15229	0.02947	17.3456	10.4994
ID=PCASD_05723	No	0.00117	0.00095	0.00162	0.00041	-0.60427	1.72931	0.02792	12.3297	7.87428
ID=PCASD_07065	No	0.00116	0.00163	0.00111	0.00095	0.10425	1.43291	0.16897	16.3762	18.2119
ID=PCASD_00561	No	0.00115	0	0.00127	NA	-0.15116	NA	0.14582	9.59092	NA
ID=PCASD_01521	No	0.00114	0.00135	0.00213	0.0016	-1.0198	-0.30966	0.07447	11.895	11.9472
ID=PCASD_07322	No	0.00114	0.00195	0.00156	0.00273	-0.59708	-0.73007	NA	17.3448	23.4355
ID=PCASD_00483	No	0.0011	0	0.00248	NA	-1.298	NA	0.02724	19.7764	NA
ID=PCASD_08166	No	0.00108	0	0.00187	NA	-1.04352	NA	0	23.0775	NA
ID=PCASD_05640	No	0.00107	0.00033	0.00223	0.00056	-1.13483	-0.52602	-0.01492	12.4729	7.03727
ID=PCASD_02238	No	0.00106	0.00032	0.00052	0.00026	1.75825	0.26859	NA	11.6187	6.37695
ID=PCASD_07077	No	0.00103	0.00901	0.0006	0.00562	1.12421	1.70708	0.07858	7.57774	33.9217
ID=PCASD_07724	No	0.00103	0.00127	0.00054	0.00081	1.54884	1.1419	0.03232	11.9111	10.6749
ID=PCASD_15703	No	0.00103	0.00017	0.00111	0.00037	-0.14063	-0.70523	NA	12.9449	6.01666
ID=PCASD_02826	No	0.00102	0.0007	0.00109	0.00036	-0.12669	1.1883	0.00181	11.6103	8.02128
ID=PCASD_00860	No	0.00099	0.00216	0.00164	0.00139	-1.01258	1.19588	0.01283	19.1343	21.7623
ID=PCASD_15437	No	0.00099	0	0.00179	NA	-0.97092	NA	NA	22.7274	NA
ID=PCASD_11249	No	0.00097	0.00085	0.00148	0.00099	-0.85799	-0.30377	NA	20.3781	22.0182
ID=PCASD_14343	No	0.00096	0.00052	0.0014	0.00053	-0.82597	-0.02736	0.17324	22.4764	17.6429
ID=PCASD_13206	No	0.00095	0.00077	0.00042	0.00042	2.14103	1.39573	NA	13.2487	12.1232
ID=PCASD_14125	No	0.00095	0.00044	0.00115	0.00069	-0.39972	-0.72439	NA	14.1421	16.3611
ID=PCASD_02001	No	0.00094	0.00397	0.00055	0.00216	1.68309	2.45725	NA	17.202	44.6405
ID=PCASD_08853	No	0.00094	0.00023	0.00078	0.00078	0.41002	-1.38831	NA	12.9507	12.22
ID=PCASD_12204	No	0.00092	0.00079	0.00084	0.00126	0.16407	-0.73833	-0.00779	13.2538	10.9746
ID=PCASD_04019	No	0.00088	0.0007	0.00049	0.00073	1.38672	-0.0779	NA	12.8447	11.392
ID=PCASD_01342	No	0.00085	0.00074	0.00101	0.00034	-0.32186	1.54334	-0.01695	11.2995	6.47621
ID=PCASD_16251	No	0.00083	0.0011	0.00073	0.00062	0.28351	1.33043	0.10075	15.5075	14.7749
ID=PCASD_00898	No	0.00082	0.00095	0.00214	0.00252	-2.03453	-1.90398	0.13161	70.1005	65.7596
ID=PCASD_00779	No	0.00081	0.00422	0.00307	0.00319	-2.28687	0.91294	NA	51.4154	65.5543
ID=PCASD_07500	No	0.00081	0.00164	0.00086	0.00122	-0.13865	0.81112	0.00849	13.3152	19.6584
ID=PCASD_09322	No	0.00079	0.00022	0.00087	0.00065	-0.206	-1.29943	NA	15.0747	11.2884
ID=PCASD_04435	No	0.00078	0.00075	0.00094	0.00054	-0.43957	0.8508	0.08774	17.0643	19.4848
ID=PCASD_04727	No	0.00078	0.00043	0.00112	0.00074	-0.60241	-0.71858	NA	10.0711	8.68795
ID=PCASD_16092	No	0.00077	0	0.00107	NA	-0.61146	NA	NA	15.4071	NA
ID=PCASD_19465	No	0.00076	0.00045	0.00111	0.00083	-0.67329	-0.90561	0.07425	12.4846	16.2721
ID=PCASD_03904	No	0.00075	0	0.00102	NA	-0.53731	NA	NA	11.193	NA
ID=PCASD_01871	No	0.00074	0.00014	0.00096	0.00024	-0.49787	-0.52602	0.04077	23.9369	7.03727
ID=PCASD_02343	No	0.00074	0.0006	0.00036	0.00072	1.3506	-0.27951	NA	7.83242	8.83409
ID=PCASD_20681	No	0.00074	0	0.00056	NA	0.40722	NA	0	7.75374	NA
ID=PCASD_01946	No	0.00072	0.00327	0.00037	0.00156	1.50748	2.56707	NA	8.01319	29.8188
ID=PCASD_02199	No	0.00071	0.00118	0.00065	0.00086	0.18697	0.81629	NA	14.4774	17.9495
ID=PCASD_05339	No	0.00071	3e-05	0.00058	0.00019	0.47275	-1.08393	0	12.2951	4.50089
ID=PCASD_01294	No	0.0007	0.00378	0.00049	0.00685	0.53909	-1.32309	0.0031	6.16178	78.5199
ID=PCASD_07321	No	0.0007	0	0.00039	NA	0.99895	NA	NA	6.9687	NA
ID=PCASD_09379	No	0.0007	0.00024	0.00107	0.00063	-0.75237	-1.25553	-0.0273	14.4259	10.2597
ID=PCASD_15177	No	0.0007	0.00025	0.00133	0.00033	-1.21719	-0.40885	NA	19.2905	5.46554
ID=PCASD_15019	No	0.00067	0.00076	0.00102	0.0004	-0.67734	1.40811	NA	10.1604	6.47621
ID=PCASD_07174	No	0.00066	0.00087	0.00099	0.00099	-0.65643	-0.22601	-0.01618	9.46687	11.4024
ID=PCASD_00688	No	0.00064	0.00302	0.00098	0.00188	-0.88982	1.64691	NA	17.4885	35.7336
ID=PCASD_01372	No	0.00064	0.00117	0.00059	0.00059	0.12319	1.27283	0	6.6269	7.99602
ID=PCASD_09321	No	0.00064	0.00079	0.00101	0.0004	-0.84394	1.63891	NA	14.8059	13.2447
ID=PCASD_15404	No	0.00064	0	0.00118	NA	-1.12335	NA	NA	18.5199	NA
ID=PCASD_00890	No	0.00063	0.00141	0.00195	0.00083	-1.73164	1.19758	0.03313	19.5337	12.1208
ID=PCASD_01612	No	0.00062	0.00025	0.00111	0.00056	-1.07696	-1.09033	0.00767	26.2223	18.05
ID=PCASD_13315	No	0.00062	0.00101	0.00037	0.0011	0.89413	-0.15457	NA	6.36449	11.459
ID=PCASD_18563	No	0.00062	0.00069	0.00086	0.00043	-0.4709	0.78254	0	13.3288	7.25607
ID=PCASD_04590	No	0.00061	0.00061	0.00026	0.00026	1.70564	1.72931	NA	6.81448	7.87428
ID=PCASD_08581	No	0.00057	0.00016	0.00028	0.00028	1.3506	-0.52602	NA	7.83242	7.03727
ID=PCASD_14614	No	0.00057	6e-05	0.00071	0.00035	-0.32229	-1.08393	0.11176	10.694	4.50089
ID=PCASD_01341	No	0.00054	0.00032	0.00256	0.00205	-2.18127	-2.22844	-0.01695	31.3094	36.0072
ID=PCASD_06613	No	0.00054	9e-05	0.00055	0.00055	-0.04309	-1.44362	NA	9.45079	9.00179
ID=PCASD_06581	No	0.00049	0.00035	0.00022	0.00034	2.01944	0.06151	NA	13.1642	11.6799
ID=PCASD_01533	No	0.00048	0.00082	0.00062	0.00093	-0.38759	-0.22601	0.04059	10.3985	12.4778
ID=PCASD_11764	No	0.00048	0.00074	0.00125	0.00106	-1.25553	-0.51143	NA	9.83419	10.5611
ID=PCASD_13392	No	0.00046	0	0.00049	NA	-0.08237	NA	0	6.6269	NA
ID=PCASD_04412	No	0.00042	0.00036	0.00059	0.00059	-0.56059	-0.75924	-0.01295	13.7835	12.7587
ID=PCASD_02708	No	0.00041	0.00664	0.00018	0.00511	1.67521	0.96197	-0.00786	7.86353	44.0939
ID=PCASD_12676	No	0.0004	0	0.00029	NA	0.60314	NA	NA	10.341	NA
ID=PCASD_08269	No	0.00039	0.00072	0.00107	0.00086	-1.49366	-0.34546	NA	16.3546	18.4819
ID=PCASD_10016	No	0.00038	0	0.00142	NA	-1.88948	NA	0	22.8513	NA
ID=PCASD_02970	No	0.00037	0.00035	0.00147	0.00049	-1.47718	-0.35357	0	11.0673	6.1057
ID=PCASD_09134	No	0.00037	0.00073	0.00033	0.00067	0.12319	0.14605	-0.01148	6.6269	9.55663
ID=PCASD_03518	No	0.00036	0.00062	0.00062	0.00145	-0.8394	-1.4592	NA	9.26417	29.7141
ID=PCASD_20883	No	0.00035	0.00064	0.001	0.00067	-1.29943	-0.0566	NA	9.7668	9.11576
ID=PCASD_04096	No	0.00033	0.00144	0.00019	0.00165	1.12421	-0.35362	0.03311	7.57774	54.9258
ID=PCASD_02669	No	0.00032	0.00016	0.00027	0.00027	0.26859	-0.52602	0.01896	7.27566	7.03727
ID=PCASD_12123	No	0.00032	0.00399	0.00094	0.00239	-1.53889	1.81978	NA	14.5005	25.7725
ID=PCASD_15752	No	0.00032	0.00014	0.00044	0.00052	-0.35357	-1.147	NA	6.66441	5.995
ID=PCASD_24283	No	0.00029	0	0.00065	NA	-0.70523	NA	0	6.54417	NA
ID=PCASD_08058	No	0.00027	0.00055	0.0002	0.00061	0.40722	-0.18594	-0.01695	7.75374	13.6057
ID=PCASD_15267	No	0.00025	0.00049	0.00098	0.00033	-1.47718	0.6642	NA	11.0673	7.10579
ID=PCASD_00806	No	0.0002	0.0006	0.0003	0.00034	-0.79591	1.63298	0.14643	14.2678	18.7219
ID=PCASD_05833	No	0.00019	9e-05	0.00062	0.00031	-1.19143	-0.8912	-0.01342	7.23232	5.995
ID=PCASD_05688	No	0.00018	0.00014	0.00068	0.00017	-1.60643	-0.18789	0	12.7775	5.46554
ID=PCASD_06024	No	0.00017	0.00085	0.00066	0.00056	-1.147	0.6642	0.00921	5.71282	7.10579
ID=PCASD_06633	No	0.00016	0.00047	0.00102	0.00041	-1.97233	0.26089	NA	17.3037	10.943
ID=PCASD_03740	No	0.00015	0	0.00048	NA	-0.8912	NA	NA	5.71282	NA
ID=PCASD_08250	No	0.00013	0.00036	0.00041	0.00082	-0.8912	-0.95726	NA	5.71282	7.83401
ID=PCASD_00671	No	0.00011	0.0015	0.00041	0.00104	-1.147	0.89794	NA	5.71282	14.4098
ID=PCASD_03863	No	0.0001	0.0005	0.00065	0.00163	-1.44362	-1.62163	0	6.92147	29.975
ID=PCASD_11735	No	9e-05	0.00117	0.00034	0.0037	-1.147	-1.99347	NA	5.71282	47.1558
ID=PCASD_13027	No	6e-05	0	0.00041	NA	-1.08393	NA	NA	3.46074	NA
ID=PCASD_01340	No	5e-05	0	0.00034	NA	-1.08393	NA	0	3.46074	NA
ID=PCASD_00156	No	0	0	NA	NA	NA	NA	0	NA	NA
ID=PCASD_00866	No	0	0.00088	NA	0.00084	NA	0.09201	-0.01423	NA	11.3705
ID=PCASD_01476	No	0	0	NA	NA	NA	NA	0	NA	NA
ID=PCASD_01478	No	0	0	NA	NA	NA	NA	0	NA	NA
ID=PCASD_01508	No	0	0	NA	NA	NA	NA	0	NA	NA
ID=PCASD_01525	No	0	0	NA	NA	NA	NA	0	NA	NA
ID=PCASD_01990	No	0	0	NA	NA	NA	NA	NA	NA	NA
ID=PCASD_03540	No	0	0	NA	NA	NA	NA	0	NA	NA
ID=PCASD_03868	No	0	0	NA	NA	NA	NA	0	NA	NA
ID=PCASD_04229	No	0	0	NA	NA	NA	NA	0	NA	NA
ID=PCASD_04234	No	0	0	NA	NA	NA	NA	0	NA	NA
ID=PCASD_04913	No	0	0.00037	NA	0.00063	NA	-0.81326	NA	NA	21.1118
ID=PCASD_04915	No	0	0	NA	NA	NA	NA	NA	NA	NA
ID=PCASD_05075	No	0	0	NA	NA	NA	NA	NA	NA	NA
ID=PCASD_05330	No	0	0	NA	NA	NA	NA	0	NA	NA
ID=PCASD_05360	No	0	0	NA	NA	NA	NA	0	NA	NA
ID=PCASD_05838	No	0	0	NA	NA	NA	NA	0	NA	NA
ID=PCASD_05877	No	0	0	NA	NA	NA	NA	0	NA	NA
ID=PCASD_05995	No	0	0.00079	NA	0.00156	NA	-1.1528	0.07448	NA	25.3944
ID=PCASD_06329	No	0	0	NA	NA	NA	NA	0	NA	NA
ID=PCASD_06366	No	0	0	NA	NA	NA	NA	0	NA	NA
ID=PCASD_06657	No	0	0	NA	NA	NA	NA	NA	NA	NA
ID=PCASD_06933	No	0	0	NA	NA	NA	NA	0	NA	NA
ID=PCASD_07086	No	0	0	NA	NA	NA	NA	0	NA	NA
ID=PCASD_07918	No	0	0	NA	NA	NA	NA	NA	NA	NA
ID=PCASD_08537	No	0	0.00185	NA	0.00185	NA	-0.00122	NA	NA	11.6444
ID=PCASD_08851	No	0	0	NA	NA	NA	NA	NA	NA	NA
ID=PCASD_09530	No	0	0	NA	NA	NA	NA	0	NA	NA
ID=PCASD_09759	No	0	0	NA	NA	NA	NA	NA	NA	NA
ID=PCASD_10320	No	0	0	NA	NA	NA	NA	NA	NA	NA
ID=PCASD_11154	No	0	0	NA	NA	NA	NA	0	NA	NA
ID=PCASD_11316	No	0	0	NA	NA	NA	NA	0	NA	NA
ID=PCASD_11607	No	0	0.00039	NA	0.00054	NA	-0.4754	NA	NA	9.73022
ID=PCASD_11755	No	0	0	NA	NA	NA	NA	NA	NA	NA
ID=PCASD_11946	No	0	5e-05	NA	0.00034	NA	-1.08393	0.00043	NA	4.50089
ID=PCASD_12097	No	0	0	NA	NA	NA	NA	NA	NA	NA
ID=PCASD_12571	No	0	0	NA	NA	NA	NA	0	NA	NA
ID=PCASD_12658	No	0	0	NA	NA	NA	NA	NA	NA	NA
ID=PCASD_12907	No	0	0.00124	NA	0.00077	NA	0.78254	0.02023	NA	7.25607
ID=PCASD_13386	No	0	0	NA	NA	NA	NA	0	NA	NA
ID=PCASD_13662	No	0	0	NA	NA	NA	NA	0	NA	NA
ID=PCASD_13999	No	0	0.00055	NA	0.00097	NA	-0.94647	NA	NA	14.5934
ID=PCASD_15576	No	0	0	NA	NA	NA	NA	NA	NA	NA
ID=PCASD_15698	No	0	0	NA	NA	NA	NA	NA	NA	NA
ID=PCASD_15709	No	0	0	NA	NA	NA	NA	NA	NA	NA
ID=PCASD_15761	No	0	0	NA	NA	NA	NA	NA	NA	NA
ID=PCASD_16040	No	0	0	NA	NA	NA	NA	0	NA	NA
ID=PCASD_16165	No	0	0	NA	NA	NA	NA	NA	NA	NA
ID=PCASD_16752	No	0	0	NA	NA	NA	NA	0	NA	NA
ID=PCASD_17406	No	0	0	NA	NA	NA	NA	NA	NA	NA
ID=PCASD_17416	No	0	0	NA	NA	NA	NA	NA	NA	NA
ID=PCASD_18423	No	0	0	NA	NA	NA	NA	NA	NA	NA
ID=PCASD_18425	No	0	0	NA	NA	NA	NA	NA	NA	NA
ID=PCASD_18455	No	0	0	NA	NA	NA	NA	NA	NA	NA
ID=PCASD_18698	No	0	0.00044	NA	0.0006	NA	-0.4709	0	NA	12.2114
ID=PCASD_18868	No	0	0	NA	NA	NA	NA	NA	NA	NA
ID=PCASD_20000	No	0	0.00283	NA	0.00146	NA	1.85287	NA	NA	19.0033
ID=PCASD_20834	No	0	0	NA	NA	NA	NA	NA	NA	NA
ID=PCASD_21170	No	0	0	NA	NA	NA	NA	NA	NA	NA
ID=PCASD_22009	No	0	0	NA	NA	NA	NA	0	NA	NA
ID=PCASD_22660	No	0	0	NA	NA	NA	NA	0	NA	NA
ID=PCASD_23469	No	0	0	NA	NA	NA	NA	NA	NA	NA
ID=PCASD_23470	No	0	0	NA	NA	NA	NA	NA	NA	NA
ID=PCASD_23537	No	0	0	NA	NA	NA	NA	0	NA	NA
ID=PCASD_23755	No	0	0	NA	NA	NA	NA	0	NA	NA
ID=PCASD_24046	No	0	0	NA	NA	NA	NA	0	NA	NA
ID=PCASD_24339	No	0	0	NA	NA	NA	NA	0	NA	NA
ID=PCASD_24986	No	0	0	NA	NA	NA	NA	0	NA	NA
ID=PCASD_25683	No	0	0	NA	NA	NA	NA	NA	NA	NA
ID=PCASD_25687	No	0	0	NA	NA	NA	NA	NA	NA	NA
ID=PCASD_26422	No	0	0	NA	NA	NA	NA	0	NA	NA
ID=PCASD_26536	No	0	0	NA	NA	NA	NA	NA	NA	NA
ID=PCASD_26916	No	0	0	NA	NA	NA	NA	0	NA	NA
ID=PCASD_26917	No	0	0	NA	NA	NA	NA	0	NA	NA
