# Supplementary material for: Increased virulence of Puccinia coronata f. sp.avenae populations through allele frequency changes at multiple putative Avr loci
Source: PLoS Genet. 2020 Dec 28;16(12):e1009291. doi: 10.1371/journal.pgen.1009291 (PMC7793281; doi:10.1371/journal.pgen.1009291)
Supplement: S5 Table — (XLSX) [file pgen.1009291.s022.xlsx]

## Sheet: TableS4
Table S5
Presence/Absence Variation Haustorial Effector Candidates
						PgtAus-pan homology*			Pst104E homology
Gene ID	Contig	Start	Stop	Allelic Information	Ortholog Information	Gene ID	BLASTP e-value; %Identity	Expression Cluster	Gene ID	BLASTP e-value; %Identity	Expression Cluster
PCASD_18894	000335F	35210	35623	In collapsed region	None	NA	NA	NA	NA	NA	NA
PCASD_18895	000335F	37334	38135	In collapsed region	Yes	HSGS210|asmbl_39654|m.106171	2e-15; 30	Cluster 1 (moderately upregulated in haustoria)	evm.model.pcontig_006.293	1E-30; 41	NA
									evm.model.pcontig_006.290	3e-19; 34	Cluster 7 (slightly upregulated in haustoria and infected tissues)
Selective Sweep Effector Candidate
						PgtAus-pan homology*			Pst104E homology
Gene ID	Contig	Start	Stop	Allelic Information	Ortholog Information	Gene ID	BLASTP e-value; %Identity	Expression Cluster	Gene ID	BLASTP e-value; %Identity	Expression Cluster
PCASD_03307	000023F	272624	273793	In collapsed region	Yes	HSGS210|asmbl_6823|m.136817	1E-31; 34	Cluster 2 (slightly downregulated in spores compared to other conditions)	evm.model.pcontig_049.139	6E-49; 44	Cluster 2 (upregulated in haustoria)
						HSGS210|asmbl_1642|m.22365	7E-28; 33	Cluster 3 (upregulated in spores)	evm.model.pcontig_049.69	1E-47; 45	Cluster 7 (slightly upregulated in haustoria and infected tissues)
						HSGS210|asmbl_39415|m.105639	6E-22; 42	Cluster 1 (moderately upregulated in haustoria)	evm.model.pcontig_065.77	8E-45; 42	Cluster 1 (upregulated in spores and germinated spores)
						HSGS210|asmbl_40170|m.107604	1E-20; 29	Cluster 1 (moderately upregulated in haustoria)	evm.model.pcontig_021.197	2E-43; 41	Cluster 3 (upregulated in haustoria and infected tissues)
Yellow highlight indicates an upregulation in haustoria and/or infected tissues in Pst or Pgt
*If more than 4 orthologs were identified, only the top 4 are displayed
Expression clusters were defined by Miller et al., 2018. mbio
