# Supplementary material for: Increased virulence of Puccinia coronata f. sp.avenae populations through allele frequency changes at multiple putative Avr loci
Source: PLoS Genet. 2020 Dec 28;16(12):e1009291. doi: 10.1371/journal.pgen.1009291 (PMC7793281; doi:10.1371/journal.pgen.1009291)
Supplement: S6 Table — (XLSX) [file pgen.1009291.s023.xlsx]

## Sheet: tajD_all_contigs
S6 Table
Contig	Tajima's D	Year
000000F	0.857087	1990
000001F	1.30227	1990
000002F	0.648169	1990
000003F	0.811466	1990
000004F	1.31782	1990
000005F	-0.505764	1990
000006F	0.143302	1990
000007F	0.916364	1990
000008F	1.40926	1990
000009F	1.66245	1990
000010F	1.0261	1990
000011F	0.832157	1990
000013F	1.2893	1990
000014F	0.886941	1990
000015F	0.20061	1990
000016F	1.31094	1990
000017F	1.18409	1990
000018F	1.11903	1990
000019F	0.824052	1990
000020F	-0.173445	1990
000021F	1.17873	1990
000022F	1.78098	1990
000023F	1.46263	1990
000024F	0.746885	1990
000025F	0.914779	1990
000026F	0.790493	1990
000027F	1.36835	1990
000028F	0.724251	1990
000030F	0.580701	1990
000031F	1.75287	1990
000032F	0.525548	1990
000033F	0.868265	1990
000034F	0.323247	1990
000035F	1.18062	1990
000036F	1.3306	1990
000037F	1.54641	1990
000038F	1.21346	1990
000039F	0.781512	1990
000040F	-0.273676	1990
000041F	0.528662	1990
000042F	1.7298	1990
000043F	-0.566773	1990
000044F	1.02954	1990
000045F	0.526376	1990
000046F	0.869219	1990
000047F	0.576915	1990
000048F	1.19774	1990
000049F	1.09127	1990
000050F	1.55357	1990
000051F	1.21252	1990
000052F	1.27271	1990
000053F	1.07547	1990
000054F	1.17883	1990
000055F	-0.181024	1990
000056F	1.24319	1990
000057F	1.2443	1990
000058F	1.2149	1990
000059F	1.38524	1990
000060F	1.40828	1990
000061F	0.789477	1990
000062F	1.07966	1990
000063F	0.832907	1990
000064F	1.09198	1990
000065F	0.863903	1990
000067F	1.75039	1990
000068F	1.75192	1990
000069F	1.01985	1990
000070F	1.30339	1990
000071F	1.44508	1990
000072F	1.59466	1990
000073F	1.62126	1990
000074F	1.26704	1990
000075F	0.697322	1990
000076F	1.20879	1990
000077F	0.640649	1990
000078F	1.12988	1990
000079F	1.16963	1990
000080F	1.00845	1990
000082F	0.87134	1990
000083F	1.98158	1990
000084F	1.61835	1990
000085F	-1.49029	1990
000086F	0.838247	1990
000087F	1.88117	1990
000088F	1.56064	1990
000089F	1.11004	1990
000090F	1.17717	1990
000091F	1.63232	1990
000092F	0.835375	1990
000093F	0.702817	1990
000094F	0.715573	1990
000096F	2.47067	1990
000097F	1.67509	1990
000098F	-0.107819	1990
000099F	1.72638	1990
000100F	0.945563	1990
000101F	0.957438	1990
000102F	0.817962	1990
000104F	1.08085	1990
000106F	1.3606	1990
000107F	1.81897	1990
000108F	0.931365	1990
000109F	0.573179	1990
000110F	1.14638	1990
000111F	0.659223	1990
000112F	1.19516	1990
000113F	1.53854	1990
000114F	0.483639	1990
000115F	1.28652	1990
000116F	0.865473	1990
000117F	0.767787	1990
000118F	1.45745	1990
000119F	0.964275	1990
000120F	1.47615	1990
000121F	-2.22203	1990
000122F	-0.623643	1990
000123F	1.56781	1990
000124F	-1.0922	1990
000125F	0.300874	1990
000126F	1.73628	1990
000127F	1.06255	1990
000128F	1.33744	1990
000129F	1.34102	1990
000130F	0.145666	1990
000132F	1.89385	1990
000133F	0.799499	1990
000134F	0.528895	1990
000135F	0.889346	1990
000136F	1.40721	1990
000137F	1.06835	1990
000138F	0.841173	1990
000139F	1.08197	1990
000140F	1.53222	1990
000141F	2.69549	1990
000142F	0.96239	1990
000143F	1.54957	1990
000144F	1.08158	1990
000145F	1.57915	1990
000146F	1.37172	1990
000147F	1.32684	1990
000148F	1.95185	1990
000149F	0.1048	1990
000150F	1.07381	1990
000151F	0.43975	1990
000152F	0.492568	1990
000153F	0.82007	1990
000154F	1.05377	1990
000155F	0.939232	1990
000156F	-0.20314	1990
000157F	1.30294	1990
000158F	1.6304	1990
000159F	2.29562	1990
000160F	1.9149	1990
000161F	1.52341	1990
000162F	0.276371	1990
000163F	1.94959	1990
000164F	0.73272	1990
000165F	0.14236	1990
000166F	0.925471	1990
000167F	0.263557	1990
000168F	1.22727	1990
000169F	1.07956	1990
000170F	1.76289	1990
000171F	-0.237131	1990
000172F	0.890318	1990
000173F	0.875356	1990
000174F	2.58658	1990
000175F	-0.886648	1990
000176F	0.576043	1990
000177F	1.37942	1990
000178F	1.56939	1990
000179F	1.06321	1990
000180F	1.24692	1990
000181F	0.909914	1990
000182F	0.759256	1990
000183F	1.82125	1990
000184F	1.7334	1990
000185F	1.09602	1990
000186F	1.49753	1990
000187F	0.572597	1990
000189F	0.87545	1990
000190F	1.17866	1990
000191F	1.36744	1990
000192F	2.67122	1990
000193F	1.1034	1990
000194F	1.86835	1990
000195F	0.142061	1990
000196F	1.89691	1990
000197F	0.891329	1990
000198F	1.92241	1990
000199F	1.76134	1990
000200F	1.4323	1990
000201F	1.22888	1990
000202F	1.66684	1990
000203F	0.999827	1990
000205F	0.57047	1990
000206F	1.29784	1990
000207F	0.594689	1990
000208F	1.26729	1990
000209F	1.26508	1990
000210F	1.39401	1990
000211F	1.87922	1990
000212F	1.25673	1990
000213F	1.5115	1990
000214F	0.483497	1990
000215F	0.725566	1990
000216F	0.660077	1990
000217F	0.0259061	1990
000218F	0.594441	1990
000220F	1.66695	1990
000221F	1.58672	1990
000222F	1.57402	1990
000223F	1.17414	1990
000224F	1.29566	1990
000225F	0.625712	1990
000226F	0.761914	1990
000227F	1.43294	1990
000228F	0.654171	1990
000229F	1.67416	1990
000231F	0.92945	1990
000232F	-0.47859	1990
000233F	1.52068	1990
000234F	1.44025	1990
000235F	0.251589	1990
000236F	0.769904	1990
000237F	1.46228	1990
000238F	0.906768	1990
000239F	-0.438539	1990
000240F	0.376707	1990
000241F	1.18772	1990
000242F	-0.369667	1990
000243F	0.588305	1990
000244F	-0.189403	1990
000245F	1.27679	1990
000246F	-0.533669	1990
000247F	-0.542367	1990
000248F	1.14361	1990
000249F	1.29897	1990
000250F	0.681182	1990
000251F	0.994581	1990
000252F	1.69734	1990
000253F	1.83523	1990
000254F	0.996324	1990
000255F	0.921994	1990
000256F	-0.169009	1990
000257F	1.20333	1990
000258F	0.976472	1990
000259F	1.27528	1990
000260F	-0.382536	1990
000261F	0.494295	1990
000262F	1.91365	1990
000263F	1.38034	1990
000264F	1.26243	1990
000265F	0.747285	1990
000266F	0.902794	1990
000267F	1.12062	1990
000268F	1.08333	1990
000269F	1.74298	1990
000271F	1.05441	1990
000272F	0.470721	1990
000273F	1.8391	1990
000274F	-0.258493	1990
000275F	1.30086	1990
000276F	1.2333	1990
000277F	0.821422	1990
000278F	1.24333	1990
000279F	1.59846	1990
000280F	-0.166855	1990
000281F	1.6985	1990
000282F	0.567658	1990
000283F	1.06965	1990
000284F	1.96345	1990
000285F	1.00867	1990
000287F	1.76431	1990
000288F	-0.614422	1990
000289F	0.614718	1990
000290F	1.98169	1990
000291F	1.04979	1990
000292F	0.796213	1990
000293F	1.79132	1990
000294F	2.18992	1990
000295F	0.517043	1990
000296F	2.25134	1990
000297F	0.716219	1990
000298F	1.81763	1990
000299F	1.37018	1990
000300F	1.57728	1990
000301F	-0.465771	1990
000302F	1.45243	1990
000303F	0.661009	1990
000304F	0.87356	1990
000305F	1.00042	1990
000306F	1.48004	1990
000308F	1.3412	1990
000309F	0.931474	1990
000310F	1.82189	1990
000311F	-0.737469	1990
000312F	-0.360177	1990
000313F	0.428047	1990
000314F	0.670952	1990
000315F	1.68499	1990
000316F	0.999238	1990
000317F	-0.214733	1990
000318F	1.92156	1990
000319F	0.659323	1990
000320F	1.41939	1990
000321F	1.30433	1990
000322F	-1.60616	1990
000324F	1.6528	1990
000325F	0.330473	1990
000326F	1.59615	1990
000327F	1.2631	1990
000328F	1.14046	1990
000329F	2.6496	1990
000330F	1.48279	1990
000331F	0.995733	1990
000332F	0.893588	1990
000333F	0.590205	1990
000334F	0.564978	1990
000335F	1.54565	1990
000337F	1.40659	1990
000338F	1.74887	1990
000339F	-0.347716	1990
000340F	2.22238	1990
000341F	1.24091	1990
000342F	0.694887	1990
000343F	1.71403	1990
000344F	1.57594	1990
000345F	1.56938	1990
000346F	1.95098	1990
000347F	-0.0703881	1990
000348F	1.76911	1990
000349F	1.97019	1990
000350F	0.502523	1990
000351F	0.457047	1990
000352F	0.677717	1990
000353F	0.934746	1990
000354F	1.40425	1990
000355F	1.4671	1990
000356F	1.97493	1990
000357F	1.61735	1990
000358F	1.82995	1990
000359F	1.71926	1990
000361F	0.384944	1990
000362F	0.0991018	1990
000364F	-0.623581	1990
000365F	1.15189	1990
000366F	1.78303	1990
000367F	-0.0472831	1990
000368F	0.997741	1990
000370F	0.991522	1990
000371F	2.1799	1990
000372F	1.36454	1990
000373F	0.77559	1990
000374F	1.62951	1990
000375F	0.871814	1990
000376F	0.646599	1990
000377F	0.558456	1990
000378F	1.24553	1990
000379F	1.17108	1990
000380F	1.20649	1990
000381F	0.505962	1990
000382F	0.500273	1990
000383F	2.26062	1990
000385F	1.33688	1990
000386F	1.12378	1990
000387F	2.17131	1990
000388F	-0.471912	1990
000389F	-0.516933	1990
000390F	1.13658	1990
000391F	0.431105	1990
000392F	1.28229	1990
000393F	-0.377256	1990
000394F	2.11369	1990
000395F	-0.179502	1990
000396F	0.758455	1990
000397F	1.76733	1990
000398F	0.833783	1990
000399F	0.965531	1990
000400F	1.9428	1990
000401F	1.31579	1990
000402F	2.60601	1990
000403F	0.597529	1990
000404F	0.841183	1990
000405F	1.2812	1990
000406F	1.83509	1990
000407F	-1.54163	1990
000409F	1.74952	1990
000410F	2.89366	1990
000411F	1.20974	1990
000412F	0.705713	1990
000413F	1.46591	1990
000414F	1.84428	1990
000416F	2.16812	1990
000417F	0.751381	1990
000418F	1.10055	1990
000419F	0.490419	1990
000420F	0.759285	1990
000421F	-1.26444	1990
000422F	-1.04773	1990
000423F	0.658352	1990
000424F	1.42411	1990
000425F	0.605619	1990
000426F	1.59503	1990
000427F	1.61837	1990
000428F	1.97125	1990
000429F	1.71733	1990
000430F	2.59061	1990
000431F	2.16931	1990
000432F	-0.258563	1990
000434F	1.23126	1990
000435F	0.669354	1990
000436F	0.795805	1990
000437F	3.03757	1990
000438F	2.10901	1990
000439F	1.15511	1990
000440F	1.34629	1990
000441F	0.976787	1990
000442F	2.35165	1990
000443F	-0.0257788	1990
000445F	1.80695	1990
000446F	0.200873	1990
000448F	1.31726	1990
000450F	0.508928	1990
000451F	-0.720626	1990
000452F	0.479832	1990
000453F	1.34602	1990
000454F	0.142149	1990
000455F	-0.202857	1990
000457F	0.829934	1990
000458F	-0.256446	1990
000459F	0.40234	1990
000460F	1.26457	1990
000461F	2.58852	1990
000462F	2.60758	1990
000463F	1.52302	1990
000464F	1.4829	1990
000465F	2.30468	1990
000466F	-0.519703	1990
000467F	1.84966	1990
000468F	1.28155	1990
000469F	-1.0634	1990
000470F	2.369	1990
000471F	-2.61779	1990
000472F	1.38477	1990
000473F	0.401247	1990
000474F	1.56401	1990
000475F	1.91074	1990
000477F	1.37839	1990
000479F	1.85451	1990
000480F	1.58882	1990
000481F	1.57078	1990
000482F	1.13373	1990
000483F	0.776473	1990
000484F	3.22161	1990
000485F	2.03375	1990
000486F	0.0935163	1990
000487F	2.68429	1990
000488F	0.606683	1990
000490F	1.42789	1990
000491F	0.484806	1990
000492F	1.412	1990
000493F	1.75773	1990
000494F	2.89825	1990
000496F	1.08849	1990
000498F	-2.57998	1990
000500F	-0.341107	1990
000501F	2.59907	1990
000502F	1.51198	1990
000503F	0.560588	1990
000504F	1.3098	1990
000505F	1.26273	1990
000506F	3.04141	1990
000508F	0.9283	1990
000509F	1.86581	1990
000510F	0.829219	1990
000511F	-2.07211	1990
000512F	0.411137	1990
000513F	0.705693	1990
000514F	1.5626	1990
000515F	0.469635	1990
000516F	-0.818195	1990
000517F	1.70329	1990
000518F	-0.0332879	1990
000519F	0.233245	1990
000522F	1.32726	1990
000523F	0.710777	1990
000524F	0.884261	1990
000525F	1.22951	1990
000526F	1.67406	1990
000527F	0.110223	1990
000528F	0.372608	1990
000529F	1.67976	1990
000531F	-0.517485	1990
000535F	0.197607	1990
000536F	1.60328	1990
000537F	-0.0180356	1990
000538F	-0.195407	1990
000540F	2.28085	1990
000541F	1.52692	1990
000542F	1.4217	1990
000543F	1.39128	1990
000544F	0.981409	1990
000545F	1.76022	1990
000546F	2.05376	1990
000547F	1.0664	1990
000550F	0.456032	1990
000551F	1.47749	1990
000553F	-0.390796	1990
000556F	1.25495	1990
000558F	0.0170894	1990
000559F	-0.231361	1990
000560F	1.85349	1990
000561F	1.13099	1990
000562F	1.97507	1990
000563F	-0.502253	1990
000564F	NA	1990
000565F	-1.03417	1990
000566F	0.448093	1990
000567F	1.67713	1990
000568F	0.827221	1990
000569F	1.13332	1990
000572F	1.09862	1990
000573F	-1.13329	1990
000574F	2.35944	1990
000576F	-0.832033	1990
000578F	-0.129247	1990
000579F	1.34892	1990
000580F	3.00144	1990
000582F	-0.136204	1990
000585F	-0.279297	1990
000586F	1.38743	1990
000587F	1.23793	1990
000589F	0.90681	1990
000592F	-0.833615	1990
000593F	0.188818	1990
000594F	0.284235	1990
000595F	1.2329	1990
000597F	0.871114	1990
000598F	3.24096	1990
000599F	1.48682	1990
000600F	1.64378	1990
000601F	1.28216	1990
000602F	-0.343376	1990
000603F	2.99867	1990
000604F	1.56834	1990
000606F	-0.420264	1990
000608F	0.756345	1990
000611F	1.63075	1990
000614F	2.19625	1990
000615F	-0.761266	1990
000617F	-0.860269	1990
000619F	-0.891839	1990
000620F	1.05929	1990
000621F	1.87151	1990
000623F	3.03224	1990
000625F	2.56601	1990
000626F	2.41435	1990
000627F	2.80104	1990
000628F	-0.196769	1990
000629F	0.931589	1990
000630F	2.15041	1990
000632F	1.26558	1990
000633F	2.41107	1990
000634F	0.439609	1990
000636F	1.46317	1990
000637F	1.38678	1990
000638F	1.42161	1990
000639F	2.37322	1990
000640F	2.16358	1990
000642F	1.92697	1990
000644F	1.15234	1990
000645F	1.04736	1990
000646F	2.07895	1990
000647F	0.798798	1990
000649F	0.829701	1990
000650F	1.07341	1990
000651F	1.26633	1990
000653F	0.548862	1990
000654F	1.66524	1990
000655F	0.478138	1990
000657F	1.16082	1990
000658F	0.347278	1990
000659F	-1.46883	1990
000661F	2.19078	1990
000663F	1.49076	1990
000668F	0.572365	1990
000671F	1.18156	1990
000672F	1.10084	1990
000673F	0.32424	1990
000677F	1.13614	1990
000680F	0.497384	1990
000684F	0.988913	1990
000686F	1.86601	1990
000688F	1.28574	1990
000691F	1.71134	1990
000694F	0.583823	1990
000695F	-0.249559	1990
000698F	2.67058	1990
000706F	1.37928	1990
000716F	1.17258	1990
000000F1	1.37435	2015
000001F1	1.67759	2015
000002F1	1.43417	2015
000003F1	0.135082	2015
000004F1	1.76227	2015
000005F1	1.23645	2015
000006F1	1.04825	2015
000007F1	1.15163	2015
000008F1	1.45903	2015
000009F1	1.00877	2015
000010F1	1.3994	2015
000011F1	0.995466	2015
000013F1	1.23989	2015
000014F1	0.794913	2015
000015F1	1.67411	2015
000016F1	0.937672	2015
000017F1	1.57674	2015
000018F1	1.39729	2015
000019F1	0.778833	2015
000020F1	1.2423	2015
000021F1	1.6811	2015
000022F1	1.86827	2015
000023F1	0.135609	2015
000024F1	0.945146	2015
000025F1	0.727756	2015
000026F1	1.63292	2015
000027F1	0.0468489	2015
000028F1	1.44127	2015
000030F1	1.12606	2015
000031F1	1.96624	2015
000032F1	1.22538	2015
000033F1	1.30574	2015
000034F1	0.544883	2015
000035F1	1.86893	2015
000036F1	0.85723	2015
000037F1	1.84135	2015
000038F1	1.58094	2015
000039F1	1.14793	2015
000040F1	1.24528	2015
000041F1	1.45983	2015
000042F1	1.66994	2015
000043F1	1.49457	2015
000044F1	1.00259	2015
000045F1	1.22066	2015
000046F1	1.08469	2015
000047F1	2.24813	2015
000048F1	1.41725	2015
000049F1	1.41074	2015
000050F1	1.49298	2015
000051F1	1.47312	2015
000052F1	1.19567	2015
000053F1	2.06596	2015
000054F1	1.44768	2015
000055F1	1.86141	2015
000056F1	1.4269	2015
000057F1	1.75176	2015
000058F1	1.33216	2015
000059F1	0.0852657	2015
000060F1	-0.493112	2015
000061F1	1.82896	2015
000062F1	0.991732	2015
000063F1	0.464068	2015
000064F1	2.04265	2015
000065F1	1.81821	2015
000067F1	0.395438	2015
000068F1	1.67402	2015
000069F1	0.44274	2015
000070F1	-0.332384	2015
000071F1	1.96216	2015
000072F1	-1.25861	2015
000073F1	1.95856	2015
000074F1	1.8502	2015
000075F1	0.928244	2015
000076F1	1.35129	2015
000077F1	2.46804	2015
000078F1	0.354224	2015
000079F1	1.68033	2015
000080F1	0.70094	2015
000082F1	1.0337	2015
000083F1	1.69707	2015
000084F1	1.67526	2015
000085F1	1.99104	2015
000086F1	1.00968	2015
000087F1	1.42018	2015
000088F1	2.11783	2015
000089F1	1.78929	2015
000090F1	0.881237	2015
000091F1	1.73851	2015
000092F1	-0.58431	2015
000093F1	1.1427	2015
000094F1	1.88717	2015
000096F1	1.02929	2015
000097F1	2.30487	2015
000098F1	-0.199142	2015
000099F1	2.20925	2015
000100F1	1.18176	2015
000101F1	1.38315	2015
000102F1	1.38829	2015
000104F1	0.881614	2015
000106F1	2.12748	2015
000107F1	1.35848	2015
000108F1	1.09977	2015
000109F1	1.6056	2015
000110F1	0.812572	2015
000111F1	0.234518	2015
000112F1	1.82168	2015
000113F1	0.728454	2015
000114F1	0.924298	2015
000115F1	0.926043	2015
000116F1	1.55024	2015
000117F1	1.36984	2015
000118F1	1.31642	2015
000119F1	1.63908	2015
000120F1	1.38659	2015
000121F1	0.759063	2015
000122F1	-0.267656	2015
000123F1	2.10782	2015
000124F1	0.685696	2015
000125F1	0.702044	2015
000126F1	0.70363	2015
000127F1	0.499763	2015
000128F1	2.23101	2015
000129F1	1.13455	2015
000130F1	0.944371	2015
000132F1	2.05944	2015
000133F1	1.43496	2015
000134F1	2.18541	2015
000135F1	1.58376	2015
000136F1	1.67425	2015
000137F1	1.81291	2015
000138F1	1.26021	2015
000139F1	1.68679	2015
000140F1	1.16364	2015
000141F1	2.59155	2015
000142F1	1.29137	2015
000143F1	1.77167	2015
000144F1	1.13522	2015
000145F1	2.32513	2015
000146F1	2.41204	2015
000147F1	-0.395235	2015
000148F1	1.98638	2015
000149F1	0.822052	2015
000150F1	1.57018	2015
000151F1	1.99542	2015
000152F1	1.23079	2015
000153F1	2.44139	2015
000154F1	1.62122	2015
000155F1	1.02524	2015
000156F1	1.999	2015
000157F1	1.49711	2015
000158F1	0.465793	2015
000159F1	3.42939	2015
000160F1	1.47382	2015
000161F1	2.06539	2015
000162F1	0.14073	2015
000163F1	2.20067	2015
000164F1	1.65352	2015
000165F1	2.04556	2015
000166F1	1.76346	2015
000167F1	-0.121101	2015
000168F1	0.828725	2015
000169F1	1.35432	2015
000170F1	0.502076	2015
000171F1	0.579651	2015
000172F1	1.00144	2015
000173F1	1.28501	2015
000174F1	0.993625	2015
000175F1	0.433413	2015
000176F1	1.11205	2015
000177F1	2.57785	2015
000178F1	0.873983	2015
000179F1	-1.07955	2015
000180F1	2.48914	2015
000181F1	1.39795	2015
000182F1	1.71838	2015
000183F1	2.48834	2015
000184F1	0.886876	2015
000185F1	1.27054	2015
000186F1	2.66288	2015
000187F1	1.7207	2015
000189F1	1.30877	2015
000190F1	1.95267	2015
000191F1	2.21285	2015
000192F1	2.80707	2015
000193F1	1.23177	2015
000194F1	1.43217	2015
000195F1	0.131494	2015
000196F1	0.734226	2015
000197F1	1.51295	2015
000198F1	1.02156	2015
000199F1	2.34768	2015
000200F1	0.836589	2015
000201F1	1.83529	2015
000202F1	3.02355	2015
000203F1	1.47289	2015
000205F1	1.58712	2015
000206F1	0.10917	2015
000207F1	1.65564	2015
000208F1	1.46825	2015
000209F1	2.36617	2015
000210F1	2.63961	2015
000211F1	1.95239	2015
000212F1	1.14632	2015
000213F1	1.78779	2015
000214F1	1.1942	2015
000215F1	1.43413	2015
000216F1	1.05126	2015
000217F1	-0.155768	2015
000218F1	1.83452	2015
000220F1	2.34962	2015
000221F1	-0.155417	2015
000222F1	-1.20994	2015
000223F1	0.979533	2015
000224F1	2.25138	2015
000225F1	0.684597	2015
000226F1	1.01339	2015
000227F1	2.0841	2015
000228F1	1.27128	2015
000229F1	1.36181	2015
000231F1	0.938083	2015
000232F1	1.75256	2015
000233F1	0.883535	2015
000234F1	1.44827	2015
000235F1	1.08547	2015
000236F1	-0.889386	2015
000237F1	0.601944	2015
000238F1	2.40234	2015
000239F1	0.663752	2015
000240F1	-0.565491	2015
000241F1	1.58214	2015
000242F1	0.591225	2015
000243F1	0.25333	2015
000244F1	2.05783	2015
000245F1	1.72714	2015
000246F1	1.11607	2015
000247F1	1.84456	2015
000248F1	1.24064	2015
000249F1	1.77173	2015
000250F1	2.89012	2015
000251F1	0.92129	2015
000252F1	2.58765	2015
000253F1	0.847819	2015
000254F1	0.340961	2015
000255F1	1.32813	2015
000256F1	2.1353	2015
000257F1	1.75984	2015
000258F1	1.68798	2015
000259F1	2.25067	2015
000260F1	1.40176	2015
000261F1	0.468695	2015
000262F1	2.01163	2015
000263F1	1.79018	2015
000264F1	1.99143	2015
000265F1	-0.148085	2015
000266F1	0.240517	2015
000267F1	2.09784	2015
000268F1	0.907158	2015
000269F1	0.986425	2015
000271F1	-0.100357	2015
000272F1	-0.99956	2015
000273F1	2.28131	2015
000274F1	-1.18835	2015
000275F1	1.80598	2015
000276F1	1.36565	2015
000277F1	1.61186	2015
000278F1	2.51705	2015
000279F1	2.47541	2015
000280F1	1.93664	2015
000281F1	1.53231	2015
000282F1	0.447472	2015
000283F1	0.655338	2015
000284F1	2.70387	2015
000285F1	1.812	2015
000287F1	2.23482	2015
000288F1	0.681351	2015
000289F1	1.92528	2015
000290F1	2.18359	2015
000291F1	2.6781	2015
000292F1	3.10695	2015
000293F1	2.08851	2015
000294F1	2.02655	2015
000295F1	1.36936	2015
000296F1	-0.782057	2015
000297F1	1.67553	2015
000298F1	1.90656	2015
000299F1	2.03683	2015
000300F1	1.06735	2015
000301F1	1.26348	2015
000302F1	0.50793	2015
000303F1	1.57204	2015
000304F1	0.794692	2015
000305F1	1.83674	2015
000306F1	-0.125797	2015
000308F1	3.48739	2015
000309F1	1.3624	2015
000310F1	1.7852	2015
000311F1	1.16454	2015
000312F1	-0.717387	2015
000313F1	1.36429	2015
000314F1	1.10367	2015
000315F1	2.45841	2015
000316F1	1.15433	2015
000317F1	0.877785	2015
000318F1	1.92004	2015
000319F1	0.867576	2015
000320F1	2.18518	2015
000321F1	1.30488	2015
000322F1	1.05138	2015
000324F1	1.75763	2015
000325F1	0.455972	2015
000326F1	1.72722	2015
000327F1	1.36498	2015
000328F1	0.622955	2015
000329F1	2.85347	2015
000330F1	1.95879	2015
000331F1	1.58894	2015
000332F1	-0.268505	2015
000333F1	1.19624	2015
000334F1	-1.1052	2015
000335F1	1.09137	2015
000337F1	1.37956	2015
000338F1	2.08592	2015
000339F1	1.67094	2015
000340F1	-2.4286	2015
000341F1	1.50175	2015
000342F1	1.28993	2015
000343F1	0.382828	2015
000344F1	0.143862	2015
000345F1	2.46867	2015
000346F1	0.646264	2015
000347F1	2.64112	2015
000348F1	-0.963274	2015
000349F1	2.66108	2015
000350F1	1.26417	2015
000351F1	-0.627779	2015
000352F1	1.07145	2015
000353F1	0.953004	2015
000354F1	2.66085	2015
000355F1	1.10371	2015
000356F1	2.32119	2015
000357F1	1.06992	2015
000358F1	0.665797	2015
000359F1	1.34801	2015
000361F1	0.766248	2015
000362F1	1.16102	2015
000364F1	1.78454	2015
000365F1	1.15403	2015
000366F1	1.69743	2015
000367F1	0.52487	2015
000368F1	0.878468	2015
000370F1	2.34659	2015
000371F1	3.0532	2015
000372F1	1.32162	2015
000373F1	0.549004	2015
000374F1	1.45776	2015
000375F1	1.13988	2015
000376F1	0.529201	2015
000377F1	2.36463	2015
000378F1	1.09117	2015
000379F1	0.0842563	2015
000380F1	0.447382	2015
000381F1	-0.959304	2015
000382F1	1.66506	2015
000383F1	0.264069	2015
000385F1	1.2968	2015
000386F1	2.91242	2015
000387F1	3.34481	2015
000388F1	1.39488	2015
000389F1	1.50223	2015
000390F1	0.879218	2015
000391F1	1.39551	2015
000392F1	1.1714	2015
000393F1	2.36004	2015
000394F1	2.05481	2015
000395F1	-0.829107	2015
000396F1	2.27554	2015
000397F1	-0.0110001	2015
000398F1	1.13807	2015
000399F1	0.561795	2015
000400F1	1.62163	2015
000401F1	2.13473	2015
000402F1	1.03856	2015
000403F1	0.649592	2015
000404F1	0.19009	2015
000405F1	2.55598	2015
000406F1	3.13113	2015
000407F1	-0.739164	2015
000409F1	1.14482	2015
000410F1	3.14773	2015
000411F1	1.02841	2015
000412F1	0.926282	2015
000413F1	1.78005	2015
000414F1	2.15973	2015
000416F1	2.18939	2015
000417F1	1.15137	2015
000418F1	-0.436132	2015
000419F1	0.152231	2015
000420F1	0.76738	2015
000421F1	2.82225	2015
000422F1	0.345274	2015
000423F1	-0.99982	2015
000424F1	0.978344	2015
000425F1	0.512413	2015
000426F1	1.53503	2015
000427F1	-0.581141	2015
000428F1	2.41336	2015
000429F1	1.05287	2015
000430F1	2.23432	2015
000431F1	2.01508	2015
000432F1	-0.222916	2015
000434F1	1.42734	2015
000435F1	1.23498	2015
000436F1	1.32084	2015
000437F1	3.05316	2015
000438F1	1.86529	2015
000439F1	-0.544063	2015
000440F1	1.73302	2015
000441F1	1.2231	2015
000442F1	2.0012	2015
000443F1	0.860875	2015
000445F1	1.74551	2015
000446F1	0.894383	2015
000448F1	1.91792	2015
000450F1	0.153317	2015
000451F1	-0.570223	2015
000452F1	0.201975	2015
000453F1	-0.0228523	2015
000454F1	-0.637519	2015
000455F1	0.649496	2015
000457F1	1.87824	2015
000458F1	0.98226	2015
000459F1	-0.200357	2015
000460F1	3.31688	2015
000461F1	2.55147	2015
000462F1	2.45714	2015
000463F1	0.638315	2015
000464F1	-0.486028	2015
000465F1	-0.102871	2015
000466F1	-0.636715	2015
000467F1	2.14221	2015
000468F1	2.94413	2015
000469F1	-0.577444	2015
000470F1	0.153401	2015
000471F1	0.653412	2015
000472F1	1.53576	2015
000473F1	2.0743	2015
000474F1	-0.0567506	2015
000475F1	2.17313	2015
000477F1	0.628352	2015
000479F1	3.03708	2015
000480F1	1.28061	2015
000481F1	1.32332	2015
000482F1	1.27006	2015
000483F1	2.12782	2015
000484F1	-1.98446	2015
000485F1	-0.813524	2015
000486F1	2.18098	2015
000487F1	3.27668	2015
000488F1	1.31057	2015
000490F1	2.13725	2015
000491F1	1.5685	2015
000492F1	1.31439	2015
000493F1	2.02661	2015
000494F1	2.80228	2015
000496F1	1.2601	2015
000498F1	-0.41666	2015
000500F1	0.518849	2015
000501F1	1.40213	2015
000502F1	0.479393	2015
000503F1	1.20626	2015
000504F1	0.12489	2015
000505F1	2.30877	2015
000506F1	3.9123	2015
000508F1	1.25237	2015
000509F1	0.173285	2015
000510F1	-1.07293	2015
000511F1	-1.20571	2015
000512F1	0.800314	2015
000513F1	-0.0676204	2015
000514F1	1.77298	2015
000515F1	-2.41624	2015
000516F1	2.02398	2015
000517F1	-2.00311	2015
000518F1	0.208166	2015
000519F1	-0.249088	2015
000522F1	2.41287	2015
000523F1	2.8906	2015
000524F1	0.0985024	2015
000525F1	2.21272	2015
000526F1	0.280728	2015
000527F1	1.19503	2015
000528F1	0.898113	2015
000529F1	1.41725	2015
000531F1	1.6745	2015
000535F1	-1.54986	2015
000536F1	2.31091	2015
000537F1	0.0634957	2015
000538F1	0.877799	2015
000540F1	3.36344	2015
000541F1	1.68187	2015
000542F1	0.695757	2015
000543F1	1.88561	2015
000544F1	1.09807	2015
000545F1	1.10232	2015
000546F1	1.33459	2015
000547F1	1.16057	2015
000550F1	1.01962	2015
000551F1	2.03222	2015
000553F1	0.745482	2015
000556F1	1.30616	2015
000558F1	1.10501	2015
000559F1	2.1123	2015
000560F1	1.21928	2015
000561F1	1.0076	2015
000562F1	3.07389	2015
000563F1	-0.0325464	2015
000564F1	1.48585	2015
000565F1	1.6178	2015
000566F1	1.78199	2015
000567F1	0.763687	2015
000568F1	0.137957	2015
000569F1	1.02384	2015
000572F1	0.932818	2015
000573F1	1.70564	2015
000574F1	2.53684	2015
000576F1	-0.116454	2015
000578F1	1.70077	2015
000579F1	0.854452	2015
000580F1	2.03438	2015
000582F1	0.883984	2015
000585F1	-0.837425	2015
000586F1	2.18366	2015
000587F1	1.98352	2015
000589F1	2.98276	2015
000592F1	1.62995	2015
000593F1	2.70211	2015
000594F1	1.38151	2015
000595F1	1.23611	2015
000597F1	0.996454	2015
000598F1	3.81808	2015
000599F1	0.626579	2015
000600F1	1.6079	2015
000601F1	2.60586	2015
000602F1	2.85662	2015
000603F1	2.70251	2015
000604F1	1.58219	2015
000606F1	-1.52076	2015
000608F1	1.71868	2015
000611F1	2.27058	2015
000614F1	2.67822	2015
000615F1	0.696601	2015
000617F1	2.1415	2015
000619F1	1.71648	2015
000620F1	2.08484	2015
000621F1	2.13415	2015
000623F1	3.46417	2015
000625F1	3.19636	2015
000626F1	2.93304	2015
000627F1	2.29035	2015
000628F1	3.58137	2015
000629F1	-0.715428	2015
000630F1	2.68816	2015
000632F1	0.1701	2015
000633F1	2.48418	2015
000634F1	0.549342	2015
000635F	NA	2015
000636F1	3.27611	2015
000637F1	1.80513	2015
000638F1	1.59405	2015
000639F1	1.07663	2015
000640F1	0.628859	2015
000642F1	2.91117	2015
000644F1	0.820361	2015
000645F1	2.32101	2015
000646F1	1.37945	2015
000647F1	1.55159	2015
000649F1	3.17727	2015
000650F1	2.20387	2015
000651F1	-0.0926657	2015
000652F	NA	2015
000653F1	2.25724	2015
000654F1	1.70216	2015
000655F1	0.693209	2015
000657F1	0.460784	2015
000658F1	2.58177	2015
000659F1	-0.108233	2015
000661F1	2.41124	2015
000663F1	0.572011	2015
000668F1	0.210956	2015
000671F1	2.00723	2015
000672F1	2.46617	2015
000673F1	-0.18789	2015
000677F1	1.53888	2015
000680F1	0.688663	2015
000684F1	0.139655	2015
000686F1	1.72931	2015
000688F1	0.945113	2015
000691F1	0.105637	2015
000694F1	1.10566	2015
000695F1	1.93761	2015
000698F1	2.45144	2015
000706F1	1.60882	2015
000716F1	0.811313	2015
